# Supplementary material for: N,N′-Bis(2-amino­benz­yl)ethane-1,2-diaminium bis­(4-methyl­benzene­sulfonate)
Source: Acta Crystallogr Sect E Struct Rep Online. 2011 Nov 9;67(Pt 12):o3235–6. doi: 10.1107/S1600536811045879 (PMC3238895; doi:10.1107/S1600536811045879)
Supplement: Supplementary file 1 [file e-67-o3235-sup1.cif]

##############################################################################
#                                                                            #
# This CIF contains the data in a paper accepted for publication in          #
# Acta Crystallographica Section E. It conforms to the requirements of       #
# Notes for Authors for Acta Crystallographica Section E, and has been       #
# peer reviewed under the auspices of the IUCr Commission on Journals.       #
#                                                                            #
# Full details of the Crystallographic Information File format               #
# are given in the paper "The Crystallographic Information File (CIF):       #
# a New Standard Archive File for Crystallography" by S. R. Hall, F. H.      #
# Allen and I. D. Brown [Acta Cryst. (1991), A47, 655-685].                  #
#                                                                            #
# The current version of the core CIF dictionary is obtainable from          #
# ftp://ftp.iucr.org/pub/cif_core.dic.                                       #
#                                                                            #
# Software is freely available for graphical display of the structure(s)     #
# in this CIF. For information consult the CIF software page                 #
# http://www.iucr.org/resources/cif/software.                                #
#                                                                            #
# This file may be used for bona fide research purposes within the           #
# scientific community so long as proper attribution is given to the journal # 
# article from which it was obtained.                                        #
#                                                                            #
##############################################################################
data_I
_audit_creation_method     SHELXTL-Plus
_chemical_name_systematic
;
<i>N</i>,<i>N</i>'-Bis(2-aminobenzyl)ethane-1,2-diaminium
bis(4-methylbenzenesulfonate)
;
_chemical_name_common     ?
_chemical_formula_moiety     'C16 H24 N4 2+, 2C7 H7 O3 S -'
_chemical_formula_sum     'C30 H38 N4 O6 S2'
_chemical_formula_iupac     'C16 H24 N4 2+, 2C7 H7 O3 S -'
_chemical_formula_weight     614.76
_chemical_melting_point     458
_symmetry_cell_setting     triclinic
_symmetry_space_group_name_H-M     'P -1'
_symmetry_space_group_name_Hall     '-P 1'
loop_
    _symmetry_equiv_pos_as_xyz
    'x, y, z'
    '-x, -y, -z'
_cell_length_a     5.753(2)
_cell_length_b     9.512(3)
_cell_length_c     14.493(5)
_cell_angle_alpha     101.40(2)
_cell_angle_beta     100.06(3)
_cell_angle_gamma     97.80(3)
_cell_volume     753.6(5)
_cell_formula_units_Z     1
_cell_measurement_reflns_used     53
_cell_measurement_theta_min     4.77
_cell_measurement_theta_max     12.32
_cell_measurement_temperature     298.0(10)
_cell_measurement_pressure     101(2)
_exptl_crystal_description     Needle
_exptl_crystal_colour     Colourless
_exptl_crystal_size_max     0.60
_exptl_crystal_size_mid     0.16
_exptl_crystal_size_min     0.16
_exptl_crystal_density_diffrn     1.355
_exptl_crystal_density_meas     ?
_exptl_crystal_density_method     'not measured'
_exptl_crystal_F_000     326
_exptl_absorpt_coefficient_mu     0.226
_exptl_absorpt_correction_type     psi-scan
_exptl_absorpt_process_details     '(XSCANS; Siemens, 1996)'
_exptl_absorpt_correction_T_min     0.51217
_exptl_absorpt_correction_T_max     0.59410
_exptl_special_details     ?
_diffrn_ambient_temperature     298.0(10)
_diffrn_radiation_type     MoK\a
_diffrn_radiation_wavelength     0.71073
_diffrn_radiation_source     'fine-focus sealed tube'
_diffrn_radiation_monochromator     graphite
_diffrn_measurement_device_type     'Siemens P4'
_diffrn_measurement_method     '2\q/\w scans'
_diffrn_detector_area_resol_mean     ?
_diffrn_reflns_number     3505
_diffrn_reflns_av_R_equivalents     0.0910
_diffrn_reflns_av_sigmaI/netI     0.0692
_diffrn_reflns_theta_min     2.22
_diffrn_reflns_theta_max     25.05
_diffrn_reflns_theta_full     25.05
_diffrn_measured_fraction_theta_max     0.994
_diffrn_measured_fraction_theta_full     0.994
_diffrn_reflns_limit_h_min     -6
_diffrn_reflns_limit_h_max     1
_diffrn_reflns_limit_k_min     -11
_diffrn_reflns_limit_k_max     11
_diffrn_reflns_limit_l_min     -17
_diffrn_reflns_limit_l_max     17
_diffrn_standards_number     2
_diffrn_standards_interval_count     98
_diffrn_standards_interval_time     ?
_diffrn_standards_decay_%     1
loop_
    _diffrn_standard_refln_index_h
    _diffrn_standard_refln_index_k
    _diffrn_standard_refln_index_l
    -1 -1 2
    -2 1 0
_refine_special_details     ?
_reflns_number_total     2650
_reflns_number_gt     2234
_reflns_threshold_expression     I>2\s(I)
_refine_ls_structure_factor_coef     Fsqd
_refine_ls_matrix_type     full
_refine_ls_R_factor_all     0.0644
_refine_ls_R_factor_gt     0.0563
_refine_ls_wR_factor_gt     0.1525
_refine_ls_wR_factor_ref     0.1624
_refine_ls_goodness_of_fit_ref     1.288
_refine_ls_restrained_S_all     1.288
_refine_ls_number_reflns     2650
_refine_ls_number_parameters     204
_refine_ls_number_restraints     4
_refine_ls_number_constraints     0
_refine_ls_hydrogen_treatment     mixed
_refine_ls_weighting_scheme     calc
_refine_ls_weighting_details
         'calc w=1/[\s^2^(Fo^2^)+(0.0785P)^2^+0.0881P] where P=(Fo^2^+2Fc^2^)/3'
_atom_sites_solution_hydrogens     geom
_atom_sites_solution_primary     direct
_atom_sites_solution_secondary     difmap
_refine_ls_shift/su_max     0.001
_refine_ls_shift/su_mean     0.000
_refine_diff_density_max     0.385
_refine_diff_density_min     -0.343
_refine_ls_extinction_method     'SHELXTL-Plus (Sheldrick, 2008)'
_refine_ls_extinction_coef     0.098(15)
_refine_ls_extinction_expression
                                  'Fc^*^=kFc[1+0.001xFc^2^\l^3^/sin(2\q)]^-1/4^'
loop_
    _atom_type_symbol
    _atom_type_description
    _atom_type_scat_dispersion_real
    _atom_type_scat_dispersion_imag
    _atom_type_scat_source
    'C' 'C' 0.0033 0.0016
                         'International Tables Vol C Tables 4.2.6.8 and 6.1.1.4'
    'H' 'H' 0.0000 0.0000
                         'International Tables Vol C Tables 4.2.6.8 and 6.1.1.4'
    'N' 'N' 0.0061 0.0033
                         'International Tables Vol C Tables 4.2.6.8 and 6.1.1.4'
    'O' 'O' 0.0106 0.0060
                         'International Tables Vol C Tables 4.2.6.8 and 6.1.1.4'
    'S' 'S' 0.1246 0.1234
                         'International Tables Vol C Tables 4.2.6.8 and 6.1.1.4'
_computing_data_collection     'XSCANS (Siemens, 1996)'
_computing_cell_refinement     'XSCANS (Siemens, 1996)'
_computing_data_reduction     'XSCANS (Siemens, 1996)'
_computing_structure_solution     'SHELXTL-Plus (Sheldrick, 2008)'
_computing_structure_refinement     'SHELXTL-Plus (Sheldrick, 2008)'
_computing_molecular_graphics
;
SHELXTL-Plus (Sheldrick, 2008) and Mercury (Macrae <i>et al.</i>,
2006)
;
_computing_publication_material     'SHELXTL-Plus (Sheldrick, 2008)'
loop_
    _atom_site_type_symbol
    _atom_site_label
    _atom_site_fract_x
    _atom_site_fract_y
    _atom_site_fract_z
    _atom_site_U_iso_or_equiv
    _atom_site_adp_type
    _atom_site_calc_flag
    _atom_site_refinement_flags
    _atom_site_occupancy
    _atom_site_symmetry_multiplicity
    _atom_site_disorder_assembly
    _atom_site_disorder_group
    N N1 0.3160(5) 0.8765(2) 0.87317(17) 0.0649(6) Uani d D 1 1 . .
    H H11 0.204(5) 0.933(3) 0.867(3) 0.097 Uiso d D 1 1 . .
    H H12 0.457(4) 0.939(3) 0.897(2) 0.097 Uiso d D 1 1 . .
    C C1 0.3118(4) 0.7634(3) 0.79652(17) 0.0496(5) Uani d . 1 1 . .
    C C2 0.1190(5) 0.7221(3) 0.71864(19) 0.0593(6) Uani d . 1 1 . .
    H H2A -0.0057 0.7749 0.7166 0.071 Uiso calc R 1 1 . .
    C C3 0.1086(6) 0.6054(3) 0.6448(2) 0.0688(7) Uani d . 1 1 . .
    H H3A -0.0235 0.5793 0.5939 0.083 Uiso calc R 1 1 . .
    C C4 0.2906(6) 0.5270(3) 0.6453(2) 0.0716(8) Uani d . 1 1 . .
    H H4A 0.2850 0.4487 0.5945 0.086 Uiso calc R 1 1 . .
    C C5 0.4818(5) 0.5656(3) 0.72205(19) 0.0618(7) Uani d . 1 1 . .
    H H5A 0.6057 0.5121 0.7227 0.074 Uiso calc R 1 1 . .
    C C6 0.4955(4) 0.6815(2) 0.79821(17) 0.0500(6) Uani d . 1 1 . .
    C C7 0.6967(4) 0.7159(3) 0.88352(18) 0.0569(6) Uani d . 1 1 . .
    H H7A 0.7604 0.8195 0.8990 0.068 Uiso calc R 1 1 . .
    H H7B 0.8240 0.6642 0.8679 0.068 Uiso calc R 1 1 . .
    N N8 0.6196(3) 0.6745(2) 0.96988(14) 0.0498(5) Uani d D 1 1 . .
    H H81 0.524(5) 0.733(3) 0.995(2) 0.075 Uiso d D 1 1 . .
    H H82 0.749(3) 0.700(3) 1.0198(15) 0.075 Uiso d D 1 1 . .
    C C9 0.5193(5) 0.5189(3) 0.95362(18) 0.0566(6) Uani d . 1 1 . .
    H H9A 0.6282 0.4608 0.9270 0.068 Uiso calc R 1 1 . .
    H H9B 0.3678 0.4963 0.9075 0.068 Uiso calc R 1 1 . .
    S S1 0.81511(10) 0.18163(7) 0.85656(4) 0.0543(3) Uani d . 1 1 . .
    O O1 0.9816(4) 0.3162(3) 0.89311(16) 0.0927(8) Uani d . 1 1 . .
    O O2 0.9253(5) 0.0558(3) 0.85049(17) 0.0967(8) Uani d . 1 1 . .
    O O3 0.6275(4) 0.1732(3) 0.90879(14) 0.0786(6) Uani d . 1 1 . .
    C C10 0.6800(4) 0.1845(2) 0.73869(17) 0.0488(6) Uani d . 1 1 . .
    C C11 0.8130(5) 0.2400(3) 0.67923(18) 0.0572(6) Uani d . 1 1 . .
    H H11A 0.9744 0.2800 0.7023 0.069 Uiso calc R 1 1 . .
    C C12 0.7067(5) 0.2359(3) 0.5859(2) 0.0647(7) Uani d . 1 1 . .
    H H12A 0.7988 0.2732 0.5467 0.078 Uiso calc R 1 1 . .
    C C13 0.4679(5) 0.1784(3) 0.54872(19) 0.0587(6) Uani d . 1 1 . .
    C C14 0.3383(5) 0.1247(3) 0.6094(2) 0.0640(7) Uani d . 1 1 . .
    H H14A 0.1766 0.0852 0.5863 0.077 Uiso calc R 1 1 . .
    C C15 0.4404(4) 0.1275(3) 0.70353(19) 0.0580(6) Uani d . 1 1 . .
    H H15A 0.3478 0.0911 0.7430 0.070 Uiso calc R 1 1 . .
    C C16 0.3535(6) 0.1760(4) 0.4471(2) 0.0793(9) Uani d . 1 1 . .
    H H16A 0.3956 0.2703 0.4341 0.119 Uiso calc R 1 1 . .
    H H16B 0.1824 0.1518 0.4384 0.119 Uiso calc R 1 1 . .
    H H16C 0.4092 0.1045 0.4037 0.119 Uiso calc R 1 1 . .
loop_
    _atom_site_aniso_label
    _atom_site_aniso_U_11
    _atom_site_aniso_U_22
    _atom_site_aniso_U_33
    _atom_site_aniso_U_12
    _atom_site_aniso_U_13
    _atom_site_aniso_U_23
    N1 0.0860(16) 0.0610(14) 0.0559(13) 0.0284(12) 0.0228(12) 0.0149(11)
    C1 0.0595(13) 0.0503(12) 0.0476(13) 0.0149(10) 0.0192(10) 0.0202(10)
    C2 0.0606(14) 0.0688(16) 0.0572(15) 0.0215(12) 0.0131(11) 0.0270(13)
    C3 0.0760(17) 0.0695(17) 0.0579(16) 0.0132(14) 0.0021(13) 0.0175(13)
    C4 0.098(2) 0.0614(16) 0.0552(16) 0.0206(15) 0.0156(15) 0.0083(13)
    C5 0.0751(16) 0.0615(15) 0.0611(16) 0.0279(13) 0.0250(13) 0.0220(12)
    C6 0.0559(13) 0.0521(13) 0.0514(13) 0.0148(10) 0.0186(10) 0.0236(10)
    C7 0.0516(13) 0.0674(15) 0.0587(15) 0.0095(11) 0.0165(11) 0.0266(12)
    N8 0.0484(10) 0.0550(11) 0.0495(12) 0.0109(8) 0.0114(8) 0.0177(9)
    C9 0.0661(14) 0.0558(14) 0.0510(14) 0.0082(11) 0.0143(11) 0.0189(11)
    S1 0.0529(4) 0.0600(4) 0.0533(4) 0.0159(3) 0.0100(3) 0.0175(3)
    O1 0.0863(14) 0.0916(16) 0.0797(15) -0.0221(12) -0.0219(11) 0.0317(12)
    O2 0.1200(19) 0.1028(18) 0.0909(16) 0.0728(16) 0.0241(14) 0.0392(14)
    O3 0.0748(12) 0.1109(17) 0.0519(11) 0.0177(12) 0.0235(9) 0.0130(10)
    C10 0.0497(12) 0.0487(12) 0.0517(13) 0.0177(10) 0.0141(10) 0.0112(10)
    C11 0.0548(13) 0.0621(15) 0.0584(15) 0.0122(11) 0.0178(11) 0.0156(11)
    C12 0.0761(17) 0.0680(16) 0.0573(16) 0.0164(13) 0.0224(13) 0.0215(13)
    C13 0.0716(16) 0.0553(14) 0.0526(14) 0.0250(12) 0.0104(12) 0.0130(11)
    C14 0.0554(14) 0.0754(17) 0.0600(16) 0.0168(12) 0.0056(11) 0.0148(13)
    C15 0.0511(13) 0.0703(16) 0.0576(15) 0.0143(11) 0.0152(11) 0.0201(12)
    C16 0.105(2) 0.0776(19) 0.0568(17) 0.0340(18) 0.0050(16) 0.0165(14)
_geom_special_details     ?
loop_
    _geom_bond_atom_site_label_1
    _geom_bond_atom_site_label_2
    _geom_bond_site_symmetry_2
    _geom_bond_distance
    _geom_bond_publ_flag
    N1 C1 . 1.380(3) ?
    N1 H11 . 0.896(10) ?
    N1 H12 . 0.907(10) ?
    C1 C2 . 1.388(4) ?
    C1 C6 . 1.395(3) ?
    C2 C3 . 1.367(4) ?
    C2 H2A . 0.9300 ?
    C3 C4 . 1.365(4) ?
    C3 H3A . 0.9300 ?
    C4 C5 . 1.373(4) ?
    C4 H4A . 0.9300 ?
    C5 C6 . 1.380(4) ?
    C5 H5A . 0.9300 ?
    C6 C7 . 1.487(4) ?
    C7 N8 . 1.503(3) ?
    C7 H7A . 0.9700 ?
    C7 H7B . 0.9700 ?
    N8 C9 . 1.471(3) ?
    N8 H81 . 0.905(10) ?
    N8 H82 . 0.912(10) ?
    C9 C9 2_667 1.503(5) ?
    C9 H9A . 0.9700 ?
    C9 H9B . 0.9700 ?
    S1 O2 . 1.423(2) ?
    S1 O3 . 1.425(2) ?
    S1 O1 . 1.435(2) ?
    S1 C10 . 1.756(3) ?
    C10 C15 . 1.377(4) ?
    C10 C11 . 1.381(3) ?
    C11 C12 . 1.374(4) ?
    C11 H11A . 0.9300 ?
    C12 C13 . 1.378(4) ?
    C12 H12A . 0.9300 ?
    C13 C14 . 1.376(4) ?
    C13 C16 . 1.500(4) ?
    C14 C15 . 1.381(4) ?
    C14 H14A . 0.9300 ?
    C15 H15A . 0.9300 ?
    C16 H16A . 0.9600 ?
    C16 H16B . 0.9600 ?
    C16 H16C . 0.9600 ?
loop_
    _geom_angle_atom_site_label_1
    _geom_angle_atom_site_label_2
    _geom_angle_atom_site_label_3
    _geom_angle_site_symmetry_1
    _geom_angle_site_symmetry_3
    _geom_angle
    _geom_angle_publ_flag
    C1 N1 H11 . . 118(2) ?
    C1 N1 H12 . . 117(2) ?
    H11 N1 H12 . . 105(3) ?
    N1 C1 C2 . . 121.3(2) ?
    N1 C1 C6 . . 120.5(2) ?
    C2 C1 C6 . . 118.1(2) ?
    C3 C2 C1 . . 121.5(2) ?
    C3 C2 H2A . . 119.3 ?
    C1 C2 H2A . . 119.3 ?
    C4 C3 C2 . . 120.5(3) ?
    C4 C3 H3A . . 119.7 ?
    C2 C3 H3A . . 119.7 ?
    C3 C4 C5 . . 118.8(3) ?
    C3 C4 H4A . . 120.6 ?
    C5 C4 H4A . . 120.6 ?
    C4 C5 C6 . . 121.9(2) ?
    C4 C5 H5A . . 119.1 ?
    C6 C5 H5A . . 119.1 ?
    C5 C6 C1 . . 119.1(2) ?
    C5 C6 C7 . . 121.1(2) ?
    C1 C6 C7 . . 119.7(2) ?
    C6 C7 N8 . . 112.20(19) ?
    C6 C7 H7A . . 109.2 ?
    N8 C7 H7A . . 109.2 ?
    C6 C7 H7B . . 109.2 ?
    N8 C7 H7B . . 109.2 ?
    H7A C7 H7B . . 107.9 ?
    C9 N8 C7 . . 113.4(2) ?
    C9 N8 H81 . . 113(2) ?
    C7 N8 H81 . . 112.8(19) ?
    C9 N8 H82 . . 110.1(19) ?
    C7 N8 H82 . . 108.0(19) ?
    H81 N8 H82 . . 99(3) ?
    N8 C9 C9 . 2_667 110.5(3) ?
    N8 C9 H9A . . 109.6 ?
    C9 C9 H9A 2_667 . 109.6 ?
    N8 C9 H9B . . 109.6 ?
    C9 C9 H9B 2_667 . 109.6 ?
    H9A C9 H9B . . 108.1 ?
    O2 S1 O3 . . 111.59(15) ?
    O2 S1 O1 . . 113.75(17) ?
    O3 S1 O1 . . 111.44(16) ?
    O2 S1 C10 . . 107.00(13) ?
    O3 S1 C10 . . 106.50(12) ?
    O1 S1 C10 . . 106.03(12) ?
    C15 C10 C11 . . 119.1(2) ?
    C15 C10 S1 . . 120.15(19) ?
    C11 C10 S1 . . 120.71(19) ?
    C12 C11 C10 . . 120.0(3) ?
    C12 C11 H11A . . 120.0 ?
    C10 C11 H11A . . 120.0 ?
    C11 C12 C13 . . 122.1(3) ?
    C11 C12 H12A . . 119.0 ?
    C13 C12 H12A . . 119.0 ?
    C12 C13 C14 . . 117.0(3) ?
    C12 C13 C16 . . 121.5(3) ?
    C14 C13 C16 . . 121.4(3) ?
    C13 C14 C15 . . 122.1(3) ?
    C13 C14 H14A . . 118.9 ?
    C15 C14 H14A . . 118.9 ?
    C10 C15 C14 . . 119.7(2) ?
    C10 C15 H15A . . 120.2 ?
    C14 C15 H15A . . 120.2 ?
    C13 C16 H16A . . 109.5 ?
    C13 C16 H16B . . 109.5 ?
    H16A C16 H16B . . 109.5 ?
    C13 C16 H16C . . 109.5 ?
    H16A C16 H16C . . 109.5 ?
    H16B C16 H16C . . 109.5 ?
loop_
    _geom_torsion_atom_site_label_1
    _geom_torsion_atom_site_label_2
    _geom_torsion_atom_site_label_3
    _geom_torsion_atom_site_label_4
    _geom_torsion_site_symmetry_1
    _geom_torsion_site_symmetry_2
    _geom_torsion_site_symmetry_3
    _geom_torsion_site_symmetry_4
    _geom_torsion
    _geom_torsion_publ_flag
    N1 C1 C2 C3 . . . . -176.7(2) ?
    C6 C1 C2 C3 . . . . -0.6(4) ?
    C1 C2 C3 C4 . . . . -0.8(4) ?
    C2 C3 C4 C5 . . . . 1.2(4) ?
    C3 C4 C5 C6 . . . . -0.3(4) ?
    C4 C5 C6 C1 . . . . -1.1(4) ?
    C4 C5 C6 C7 . . . . 176.1(2) ?
    N1 C1 C6 C5 . . . . 177.6(2) ?
    C2 C1 C6 C5 . . . . 1.5(3) ?
    N1 C1 C6 C7 . . . . 0.3(3) ?
    C2 C1 C6 C7 . . . . -175.8(2) ?
    C5 C6 C7 N8 . . . . -106.2(3) ?
    C1 C6 C7 N8 . . . . 71.0(3) ?
    C6 C7 N8 C9 . . . . 58.7(3) ?
    C7 N8 C9 C9 . . . 2_667 171.5(2) ?
    O2 S1 C10 C15 . . . . 95.8(2) ?
    O3 S1 C10 C15 . . . . -23.7(2) ?
    O1 S1 C10 C15 . . . . -142.5(2) ?
    O2 S1 C10 C11 . . . . -82.4(2) ?
    O3 S1 C10 C11 . . . . 158.2(2) ?
    O1 S1 C10 C11 . . . . 39.4(2) ?
    C15 C10 C11 C12 . . . . -0.9(4) ?
    S1 C10 C11 C12 . . . . 177.31(19) ?
    C10 C11 C12 C13 . . . . 0.3(4) ?
    C11 C12 C13 C14 . . . . 0.1(4) ?
    C11 C12 C13 C16 . . . . 179.3(2) ?
    C12 C13 C14 C15 . . . . 0.0(4) ?
    C16 C13 C14 C15 . . . . -179.3(2) ?
    C11 C10 C15 C14 . . . . 1.0(4) ?
    S1 C10 C15 C14 . . . . -177.23(19) ?
    C13 C14 C15 C10 . . . . -0.5(4) ?
loop_
    _geom_hbond_atom_site_label_D
    _geom_hbond_atom_site_label_H
    _geom_hbond_atom_site_label_A
    _geom_hbond_site_symmetry_A
    _geom_hbond_distance_DH
    _geom_hbond_distance_HA
    _geom_hbond_distance_DA
    _geom_hbond_angle_DHA
    _geom_hbond_publ_flag
    N1 H11 O2 1_465 0.896(10) 2.117(11) 3.012(3) 177(3) yes
    N1 H12 O3 1_565 0.907(10) 2.27(3) 3.028(4) 141(3) yes
    N8 H81 O3 2_667 0.905(10) 1.907(15) 2.763(3) 157(3) yes
    N8 H82 O1 2_767 0.912(10) 1.863(14) 2.739(3) 160(3) yes
_iucr_refine_instructions_details
;
TITL leda10b in P-1
CELL 0.71073   5.7535   9.5118  14.4934 101.398 100.061  97.798
ZERR    1.00   0.0023   0.0030   0.0054   0.020   0.032   0.033
LATT  1
SFAC C H N O S
UNIT 30 38 4 6 2
L.S. 20
ACTA
CONF
BOND $H
EQIV $1 x-1, y+1, z
EQIV $2 x, y+1, z
EQIV $3 -x+1, -y+1, -z+2
EQIV $4 -x+2, -y+1, -z+2
HTAB N8   N1
HTAB N1   O2_$1
HTAB N1   O3_$2
HTAB N8   O3_$3
HTAB N8   O1_$4
DFIX 0.90 0.01 N1 H11
DFIX 0.90 0.01 N1 H12
DFIX 0.90 0.01 N8 H81
DFIX 0.90 0.01 N8 H82
FMAP 2
PLAN 10
WGHT    0.078500    0.088100
EXTI    0.097511
FVAR       0.75221
N1    3    0.315986    0.876509    0.873171    11.00000    0.08600    0.06097 =
         0.05594    0.01488    0.02280    0.02842
H11   2    0.203563    0.932586    0.867229    11.00000   -1.50000
H12   2    0.456696    0.939326    0.897420    11.00000   -1.50000
C1    1    0.311781    0.763405    0.796518    11.00000    0.05946    0.05032 =
         0.04755    0.02023    0.01923    0.01487
C2    1    0.119040    0.722051    0.718637    11.00000    0.06060    0.06879 =
         0.05720    0.02695    0.01314    0.02146
AFIX  43
H2A   2   -0.005744    0.774856    0.716632    11.00000   -1.20000
AFIX   0
C3    1    0.108602    0.605422    0.644823    11.00000    0.07602    0.06948 =
         0.05788    0.01754    0.00213    0.01321
AFIX  43
H3A   2   -0.023493    0.579313    0.593866    11.00000   -1.20000
AFIX   0
C4    1    0.290566    0.526964    0.645315    11.00000    0.09770    0.06142 =
         0.05522    0.00829    0.01555    0.02057
AFIX  43
H4A   2    0.284999    0.448743    0.594549    11.00000   -1.20000
AFIX   0
C5    1    0.481837    0.565567    0.722048    11.00000    0.07511    0.06145 =
         0.06112    0.02203    0.02498    0.02791
AFIX  43
H5A   2    0.605733    0.512088    0.722748    11.00000   -1.20000
AFIX   0
C6    1    0.495547    0.681502    0.798208    11.00000    0.05592    0.05214 =
         0.05140    0.02358    0.01863    0.01484
C7    1    0.696701    0.715903    0.883519    11.00000    0.05156    0.06740 =
         0.05874    0.02662    0.01655    0.00954
AFIX  23
H7A   2    0.760403    0.819463    0.899035    11.00000   -1.20000
H7B   2    0.823954    0.664184    0.867902    11.00000   -1.20000
AFIX   0
N8    3    0.619565    0.674535    0.969883    11.00000    0.04838    0.05502 =
         0.04945    0.01765    0.01144    0.01089
H81   2    0.523749    0.732925    0.995135    11.00000   -1.50000
H82   2    0.749376    0.699713    1.019793    11.00000   -1.50000
C9    1    0.519254    0.518873    0.953622    11.00000    0.06609    0.05577 =
         0.05096    0.01889    0.01427    0.00816
AFIX  23
H9A   2    0.628232    0.460828    0.927017    11.00000   -1.20000
H9B   2    0.367762    0.496316    0.907549    11.00000   -1.20000
AFIX   0
S1    5    0.815111    0.181626    0.856556    11.00000    0.05289    0.05995 =
         0.05335    0.01750    0.00999    0.01587
O1    4    0.981580    0.316217    0.893106    11.00000    0.08634    0.09156 =
         0.07970    0.03168   -0.02189   -0.02215
O2    4    0.925298    0.055784    0.850489    11.00000    0.12000    0.10284 =
         0.09094    0.03923    0.02415    0.07282
O3    4    0.627468    0.173212    0.908792    11.00000    0.07477    0.11095 =
         0.05189    0.01300    0.02350    0.01771
C10   1    0.679963    0.184528    0.738687    11.00000    0.04969    0.04872 =
         0.05170    0.01119    0.01407    0.01766
C11   1    0.812992    0.239973    0.679228    11.00000    0.05477    0.06212 =
         0.05838    0.01563    0.01780    0.01224
AFIX  43
H11A  2    0.974437    0.280024    0.702316    11.00000   -1.20000
AFIX   0
C12   1    0.706669    0.235926    0.585931    11.00000    0.07613    0.06798 =
         0.05733    0.02147    0.02244    0.01643
AFIX  43
H12A  2    0.798789    0.273234    0.546664    11.00000   -1.20000
AFIX   0
C13   1    0.467933    0.178352    0.548725    11.00000    0.07163    0.05531 =
         0.05256    0.01299    0.01037    0.02505
C14   1    0.338277    0.124674    0.609397    11.00000    0.05545    0.07542 =
         0.06003    0.01482    0.00561    0.01685
AFIX  43
H14A  2    0.176626    0.085196    0.586277    11.00000   -1.20000
AFIX   0
C15   1    0.440424    0.127522    0.703530    11.00000    0.05115    0.07030 =
         0.05759    0.02006    0.01520    0.01434
AFIX  43
H15A  2    0.347839    0.091109    0.742964    11.00000   -1.20000
AFIX   0
C16   1    0.353456    0.176020    0.447078    11.00000    0.10491    0.07758 =
         0.05677    0.01645    0.00503    0.03405
AFIX 137
H16A  2    0.395565    0.270264    0.434074    11.00000   -1.50000
H16B  2    0.182365    0.151820    0.438398    11.00000   -1.50000
H16C  2    0.409152    0.104483    0.403689    11.00000   -1.50000
HKLF      4
REM  leda10b in P-1
REM R1 =  0.0563 for   2234 Fo > 4sig(Fo)  and  0.0644 for all   2650 data
REM    204 parameters refined using      4 restraints
END
WGHT      0.0890      0.2408
REM Highest difference peak  0.385,  deepest hole -0.343,  1-sigma level  0.066
Q1    1   1.0409  0.1611  0.8635  11.00000  0.05    0.38
Q2    1   0.8748  0.2843  0.8833  11.00000  0.05    0.34
Q3    1   1.0722  0.2367  0.8641  11.00000  0.05    0.31
Q4    1   0.7411  0.2619  0.9229  11.00000  0.05    0.31
Q5    1   0.4547  0.6089  0.7829  11.00000  0.05    0.28
Q6    1   0.7141  0.2016  0.7269  11.00000  0.05    0.25
Q7    1   0.2555  0.0669  0.4087  11.00000  0.05    0.22
Q8    1   0.4184  0.1629  0.5795  11.00000  0.05    0.22
Q9    1   0.2438  0.5413  0.6431  11.00000  0.05    0.22
Q10   1   0.4971  0.2098  0.4041  11.00000  0.05    0.20
;
data_global
_journal_date_recd_electronic     2011-10-24
_journal_date_accepted     2011-10-31
_journal_name_full     'Acta Crystallographica, Section E'
_journal_year     2011
_journal_volume     67
_journal_issue     12
_journal_page_first     o3235
_journal_page_last     o3236
_journal_paper_category     QO
_journal_coeditor_code     FJ2471
_publ_contact_author_name     'Sylvain Bernes'
_publ_contact_author_address
;
DEP Facultad de Ciencias Qu\'imicas, UANL
Guerrero y Progreso S/N
Col. Trevi\~no
64570 Monterrey, NL
Mexico
;
_publ_contact_author_email     sylvain_bernes@hotmail.com
_publ_contact_author_fax     (+52)(81)82204918
_publ_contact_author_phone     (+52)(81)82204900x3460
_publ_section_title
;
<i>N</i>,<i>N</i>'-Bis(2-aminobenzyl)ethane-1,2-diaminium
bis(4-methylbenzenesulfonate)
;
loop_
    _publ_author_name
    _publ_author_footnote
    _publ_author_address
    "Garza Rodr\'iguez, Luis \'Angel"
;
Current affiliation: Universidad Regiomontana, Monterrey, NL, Mexico.
;
;
Laboratorio de Qu\'imica Industrial, CELAES
Facultad de Ciencias Qu\'imicas, UANL
Pedro de Alba S/N
66451 San Nicol\'as de los Garza, NL
Mexico
;
    "Bern\`es, Sylvain" .
;
DEP Facultad de Ciencias Qu\'imicas, UANL
Guerrero y Progreso S/N
Col. Trevi\~no
64570 Monterrey, NL
Mexico
;
    "Elizondo Mart\'inez, Perla" .
;
Laboratorio de Qu\'imica Industrial, CELAES
Facultad de Ciencias Qu\'imicas, UANL
Pedro de Alba S/N
66451 San Nicol\'as de los Garza, NL
Mexico
;
    "N\'ajera Mart\'inez, Blanca" .
;
Laboratorio de Qu\'imica Industrial, CELAES
Facultad de Ciencias Qu\'imicas, UANL
Pedro de Alba S/N
66451 San Nicol\'as de los Garza, NL
Mexico
;
    "Rodr\'iguez de Luna, Sara L." .
;
Laboratorio de Qu\'imica Industrial, CELAES
Facultad de Ciencias Qu\'imicas, UANL
Pedro de Alba S/N
66451 San Nicol\'as de los Garza, NL
Mexico
;
_exptl_special_details     ?
