# Supplementary material for: N,N′-Bis(2-amino­benz­yl)ethane-1,2-diaminium bis­(4-methyl­benzene­sulfonate)
Source: Acta Crystallogr Sect E Struct Rep Online. 2011 Nov 9;67(Pt 12):o3235–6. doi: 10.1107/S1600536811045879 (PMC3238895; doi:10.1107/S1600536811045879)
Supplement: Supplementary file 2 [file e-67-o3235-Isup2.hkl]

# 
# h,k,l, Fc-squared, Fo-squared, sigma(Fo-squared) and status flag 
# 
data_I
_shelx_title ' leda10b in P-1' 
_shelx_refln_list_code          4 
_shelx_F_calc_maximum      105.52 
_exptl_crystal_F_000       326.00 
_reflns_d_resolution_high  0.8394 
 
loop_ 
 _symmetry_equiv_pos_as_xyz 
 'x, y, z' 
 '-x, -y, -z' 
 
_cell_length_a     5.7535 
_cell_length_b     9.5118 
_cell_length_c    14.4934 
_cell_angle_alpha 101.398 
_cell_angle_beta  100.061 
_cell_angle_gamma  97.798 
 
_shelx_F_squared_multiplier     1.000 
 
loop_ 
 _refln_index_h 
 _refln_index_k 
 _refln_index_l 
 _refln_F_squared_calc 
 _refln_F_squared_meas 
 _refln_F_squared_sigma 
 _refln_observed_status 
   1   0   0     2236.79     2405.14    377.60 o 
   2   0   0       69.31       57.15      2.10 o 
   3   0   0       16.50       20.39      0.90 o 
   4   0   0        4.98        3.87      0.64 o 
   5   0   0        4.21        3.84      0.69 o 
   6   0   0       70.19       56.57      1.86 o 
  -6   1   0        0.13        0.05      0.74 o 
  -5   1   0       88.68      101.67      3.30 o 
  -4   1   0       29.45       36.99      1.42 o 
  -3   1   0      161.35      221.59      7.52 o 
  -2   1   0     2877.00     2529.61     24.04 o 
  -1   1   0     1957.80     2257.95    319.26 o 
   0   1   0      151.07      114.25      2.11 o 
   1   1   0     2901.53     3344.32    542.41 o 
   2   1   0      176.02      140.03      5.36 o 
   3   1   0        6.62        4.99      0.58 o 
   4   1   0       51.71       62.96      2.64 o 
   5   1   0        0.35       -0.55      0.55 o 
   6   1   0        5.91        5.09      0.85 o 
  -6   2   0       97.41       97.03      4.02 o 
  -5   2   0        5.55        8.33      0.90 o 
  -4   2   0       19.28       22.85      1.17 o 
  -3   2   0       39.71       48.53      1.59 o 
  -2   2   0      688.93      744.87     12.56 o 
  -1   2   0      699.53      663.70     70.73 o 
   0   2   0     5358.11     5499.94    252.54 o 
   1   2   0      478.99      488.67     67.81 o 
   2   2   0      318.59      277.99      7.66 o 
   3   2   0      160.97      187.81      6.51 o 
   4   2   0        0.30        0.32      0.53 o 
   5   2   0       60.55       64.24      2.25 o 
   6   2   0        0.35       -0.21      0.72 o 
  -6   3   0       26.22       29.09      1.45 o 
  -5   3   0       48.29       66.07      2.48 o 
  -4   3   0       30.81       37.14      1.49 o 
  -3   3   0        5.68       12.23      0.80 o 
  -2   3   0      648.98      570.78     11.30 o 
  -1   3   0     2740.50     3050.98    245.03 o 
   0   3   0     2431.28     2312.13    126.89 o 
   1   3   0      348.70      371.81     39.47 o 
   2   3   0      407.16      394.81      9.38 o 
   3   3   0       74.94       85.74      2.92 o 
   4   3   0       21.62       26.14      1.18 o 
   5   3   0        0.02       -0.39      0.49 o 
   6   3   0       11.99        6.65      0.85 o 
  -6   4   0       11.52        9.09      0.99 o 
  -5   4   0      124.20      155.75      5.73 o 
  -4   4   0        1.85        0.95      0.64 o 
  -3   4   0      194.23      241.87      7.75 o 
  -2   4   0      312.41      363.32      9.13 o 
  -1   4   0     1410.32     1349.51     44.94 o 
   0   4   0        2.30        5.55      1.39 o 
   1   4   0      504.33      515.66     60.25 o 
   2   4   0        0.29        1.20      0.48 o 
   3   4   0       22.81       27.31      1.17 o 
   4   4   0       46.39       50.58      2.18 o 
   5   4   0        5.44        2.90      0.71 o 
  -6   5   0       21.85       21.59      1.33 o 
  -5   5   0        6.33        8.82      0.97 o 
  -4   5   0       37.78       36.22      1.45 o 
  -3   5   0      315.74      317.85      8.58 o 
  -2   5   0       61.40       53.28      2.09 o 
  -1   5   0        6.47        6.78      0.93 o 
   0   5   0        8.24        5.58      0.41 o 
   1   5   0      161.48      188.52     20.12 o 
   2   5   0      214.25      218.10      6.96 o 
   3   5   0       22.03       28.00      1.20 o 
   4   5   0        1.64        0.62      0.49 o 
   5   5   0        6.15        6.95      0.88 o 
  -6   6   0        4.59        2.00      0.72 o 
  -5   6   0       50.27       55.96      2.11 o 
  -4   6   0        0.09        0.97      0.49 o 
  -3   6   0       30.56       24.87      1.13 o 
  -2   6   0        0.88        0.02      0.46 o 
  -1   6   0      532.57      522.26     13.85 o 
   0   6   0      247.84      241.56     20.63 o 
   1   6   0       10.90        7.83      1.62 o 
   2   6   0        2.11        2.69      0.49 o 
   3   6   0        4.42        3.98      0.67 o 
   4   6   0        0.75        0.05      0.51 o 
  -5   7   0        0.63        0.48      0.67 o 
  -4   7   0       10.78       11.07      0.95 o 
  -3   7   0        5.43        6.81      0.74 o 
  -2   7   0       18.06       17.19      1.06 o 
  -1   7   0       46.42       47.22      1.35 o 
   0   7   0        4.65        6.86      0.52 o 
   1   7   0        0.69        0.88      0.40 o 
   2   7   0       28.75       30.94      1.33 o 
   3   7   0        0.73       -0.11      0.53 o 
   4   7   0        3.67        3.34      0.90 o 
  -5   8   0        1.39        2.01      0.87 o 
  -4   8   0        5.13        3.84      0.81 o 
  -3   8   0        2.54        2.35      0.83 o 
  -2   8   0       80.88       85.99      2.96 o 
  -1   8   0        0.04       -0.36      0.36 o 
   0   8   0       69.14       74.22      7.78 o 
   1   8   0        1.25        0.34      0.39 o 
   2   8   0        1.42        1.73      0.53 o 
   3   8   0       21.02       22.01      1.22 o 
  -4   9   0        3.46        4.22      0.78 o 
  -3   9   0       25.59       27.89      1.38 o 
  -2   9   0       23.50       26.65      1.27 o 
  -1   9   0       20.15       21.90      1.28 o 
   0   9   0        5.71       10.79      0.95 o 
   1   9   0       10.70       11.13      3.18 o 
   2   9   0        0.41        0.99      0.46 o 
  -3  10   0        0.28        0.12      0.60 o 
  -2  10   0        9.04        8.63      0.97 o 
  -1  10   0       11.05        8.90      0.71 o 
   0  10   0        2.56        0.76      0.41 o 
   1  10   0        3.56        7.94      1.89 o 
  -1  11   0        2.10        2.83      0.95 o 
   1 -11   1        0.08       -0.03      0.40 o 
  -2 -10   1        6.90        7.12      0.97 o 
  -1 -10   1        2.31        5.30      0.56 o 
   0 -10   1       20.40       23.50      2.74 o 
   1 -10   1        2.28        2.16      0.50 o 
   2 -10   1        0.81        0.87      0.58 o 
   3 -10   1        0.01        0.42      0.55 o 
  -3  -9   1       12.91       13.54      1.17 o 
  -2  -9   1        0.11        0.41      0.48 o 
  -1  -9   1       19.37       29.18      5.39 o 
   0  -9   1        6.10        3.04      0.74 o 
   1  -9   1       53.82       59.11      1.95 o 
   2  -9   1        9.69       11.26      1.27 o 
   3  -9   1        5.18        5.32      0.80 o 
   4  -9   1       15.26       15.89      1.11 o 
  -3  -8   1        0.24       -0.05      0.44 o 
  -2  -8   1        1.88        3.11      0.64 o 
  -1  -8   1       51.60       60.74      9.57 o 
   0  -8   1       71.51       80.94      7.38 o 
   1  -8   1       30.63       29.08      0.92 o 
   2  -8   1       34.66       38.48      1.52 o 
   3  -8   1        0.37        0.18      0.57 o 
   4  -8   1       24.27       23.43      1.29 o 
   5  -8   1       45.20       40.53      1.80 o 
  -4  -7   1        1.97        1.03      0.60 o 
  -3  -7   1        1.17        0.57      0.49 o 
  -2  -7   1       32.12       36.28      1.40 o 
  -1  -7   1       25.93       28.36      3.90 o 
   0  -7   1       93.50       91.48      7.34 o 
   1  -7   1       95.84       86.18      2.15 o 
   2  -7   1       15.92       12.98      0.92 o 
   3  -7   1       39.84       41.30      1.52 o 
   4  -7   1       58.68       58.75      2.11 o 
   5  -7   1        0.38        0.49      0.92 o 
  -5  -6   1        2.24        2.77      0.65 o 
  -4  -6   1       10.40       11.01      0.94 o 
  -3  -6   1        1.96        1.79      0.69 o 
  -2  -6   1       37.93       33.73      1.47 o 
  -1  -6   1      246.03      263.10     36.41 o 
   0  -6   1        0.49        0.20      0.26 o 
   1  -6   1      168.07      165.17      4.45 o 
   2  -6   1        0.37        0.12      0.34 o 
   3  -6   1        3.52        2.32      0.65 o 
   4  -6   1        5.22        9.47      0.87 o 
   5  -6   1      103.97       99.26      4.45 o 
   6  -6   1        3.55        1.06      1.06 o 
  -5  -5   1        0.00       -0.05      0.53 o 
  -4  -5   1       20.52       21.77      1.24 o 
  -3  -5   1       17.73       17.74      0.99 o 
  -2  -5   1       53.48       54.88      1.98 o 
  -1  -5   1        5.59       12.20      2.14 o 
   0  -5   1        1.16        0.82      0.22 o 
   1  -5   1       20.34       20.71      0.66 o 
   2  -5   1      334.39      385.16      9.43 o 
   3  -5   1       53.53       39.42      1.61 o 
   4  -5   1        0.36       -0.44      0.44 o 
   5  -5   1       58.92       66.20      2.18 o 
   6  -5   1        0.54       -0.58      0.58 o 
  -5  -4   1        9.41        8.31      0.85 o 
  -4  -4   1        1.38        1.71      0.76 o 
  -3  -4   1       73.45       85.49      2.99 o 
  -2  -4   1        0.12        1.24      0.48 o 
  -1  -4   1      610.12      588.87     69.02 o 
   0  -4   1      214.35      181.43     11.08 o 
   1  -4   1       20.51       29.17      0.78 o 
   2  -4   1      232.45      240.83      7.51 o 
   3  -4   1      224.09      237.11      7.61 o 
   4  -4   1       77.04       92.99      3.19 o 
   5  -4   1       28.40       34.90      1.50 o 
   6  -4   1       59.73       59.58      1.96 o 
  -6  -3   1        3.59        2.76      0.69 o 
  -5  -3   1       14.32       13.37      1.01 o 
  -4  -3   1      161.89      193.15      6.43 o 
  -3  -3   1       37.11       45.80      1.95 o 
  -2  -3   1      115.70      125.48      5.42 o 
  -1  -3   1        0.71        0.27      0.24 o 
   0  -3   1      543.93      445.23     22.11 o 
   1  -3   1      216.27      226.88     16.27 o 
   2  -3   1      543.92      504.07     10.72 o 
   3  -3   1       13.15       12.38      0.85 o 
   4  -3   1       74.06       95.01      3.38 o 
   5  -3   1       28.30       35.62      1.49 o 
   6  -3   1       12.66        9.48      1.17 o 
  -6  -2   1       17.72       13.33      1.04 o 
  -5  -2   1       22.84       27.18      1.31 o 
  -4  -2   1       29.53       38.97      1.59 o 
  -3  -2   1      459.03      482.37     10.27 o 
  -2  -2   1       10.59       12.75      0.64 o 
  -1  -2   1      655.70      678.78     90.21 o 
   0  -2   1     5655.51     5791.51    260.72 o 
   1  -2   1      163.37      161.88     19.67 o 
   2  -2   1      297.30      280.01      7.83 o 
   3  -2   1      122.32      139.16      6.08 o 
   4  -2   1        3.95        6.17      0.85 o 
   5  -2   1        3.33        3.73      0.92 o 
   6  -2   1        8.10        6.29      1.06 o 
  -6  -1   1        0.08       -0.37      0.64 o 
  -5  -1   1      135.56      153.98      5.73 o 
  -4  -1   1       45.84       56.47      2.07 o 
  -3  -1   1       61.32       53.89      2.00 o 
  -2  -1   1       53.07       38.20      1.37 o 
  -1  -1   1     1585.53     1653.64    221.47 o 
   0  -1   1      398.92      339.83      3.77 o 
   1  -1   1      260.83      298.54     42.01 o 
   2  -1   1      324.05      302.57      7.98 o 
   3  -1   1       12.52       12.64      0.78 o 
   4  -1   1        9.28       11.10      1.08 o 
   5  -1   1       51.16       62.71      2.39 o 
   6  -1   1       29.28       26.78      1.45 o 
  -6   0   1       70.72       57.51      1.93 o 
  -5   0   1        2.99        3.16      0.71 o 
  -4   0   1       48.87       51.80      2.07 o 
  -3   0   1       22.12       27.28      1.08 o 
  -2   0   1      434.94      418.14      8.80 o 
  -1   0   1      472.29      492.54     45.08 o 
   1   0   1      220.64      178.51     21.64 o 
   2   0   1       84.60       69.57      2.42 o 
   3   0   1       67.12       97.02      3.39 o 
   4   0   1       26.63       32.57      1.29 o 
   5   0   1       77.30       85.99      4.20 o 
   6   0   1       10.22        4.83      0.85 o 
  -6   1   1        0.22        0.00      0.85 o 
  -5   1   1      145.94      189.55      6.60 o 
  -4   1   1        4.60        4.14      0.67 o 
  -3   1   1       93.49       80.72      2.93 o 
  -2   1   1        0.68        0.34      0.34 o 
  -1   1   1     2042.65     2200.95    254.06 o 
   0   1   1      262.22      222.66      6.48 o 
   1   1   1     1214.02     1280.50    180.68 o 
   2   1   1     1374.62     1369.95     16.90 o 
   3   1   1        0.07        0.21      0.41 o 
   4   1   1       29.93       33.93      1.47 o 
   5   1   1       97.71      109.22      5.10 o 
   6   1   1        7.51        4.10      0.87 o 
  -6   2   1        3.98        2.76      0.85 o 
  -5   2   1        6.49       10.68      0.99 o 
  -4   2   1       58.77       72.23      2.60 o 
  -3   2   1      358.13      378.06      9.76 o 
  -2   2   1     1431.95     1607.23     18.31 o 
  -1   2   1    11133.97    14990.45   1883.26 o 
   0   2   1     2911.30     2759.62    141.95 o 
   1   2   1     2505.17     2540.77    380.33 o 
   2   2   1       49.75       61.82      2.25 o 
   3   2   1      318.84      382.47      9.43 o 
   4   2   1       44.97       55.79      2.07 o 
   5   2   1       65.35       64.21      2.16 o 
   6   2   1       14.03        8.42      0.99 o 
  -6   3   1       32.69       32.88      1.56 o 
  -5   3   1        0.74        0.35      0.53 o 
  -4   3   1        0.13        0.16      0.49 o 
  -3   3   1      697.61      750.44     13.56 o 
  -2   3   1       74.33       87.58      3.05 o 
  -1   3   1     1104.30     1017.80     53.09 o 
   0   3   1       79.53       71.73      5.77 o 
   1   3   1      253.04      208.20     29.04 o 
   2   3   1      252.65      289.86      7.97 o 
   3   3   1      139.30      135.16      5.79 o 
   4   3   1       12.67       19.50      1.10 o 
   5   3   1       50.57       56.98      2.11 o 
  -6   4   1        3.48        4.63      0.85 o 
  -5   4   1       90.26      111.56      5.10 o 
  -4   4   1       31.38       40.27      1.72 o 
  -3   4   1       95.15       99.28      3.44 o 
  -2   4   1      143.91      110.44      3.49 o 
  -1   4   1      871.60      811.69     22.91 o 
   0   4   1      170.00      154.52     12.60 o 
   1   4   1      283.76      286.45     36.89 o 
   2   4   1      741.90      770.51     13.37 o 
   3   4   1        9.25        7.18      0.71 o 
   4   4   1       61.51       58.74      1.97 o 
   5   4   1        1.03        2.16      0.65 o 
  -6   5   1        2.25        1.56      0.76 o 
  -5   5   1        0.01        0.32      0.67 o 
  -4   5   1       86.19       91.76      3.24 o 
  -3   5   1      138.75      140.68      5.99 o 
  -2   5   1      225.56      235.81      7.40 o 
  -1   5   1     2197.57     2179.15     19.69 o 
   0   5   1      576.24      621.20     36.72 o 
   1   5   1      212.88      197.29     29.46 o 
   2   5   1       33.37       30.38      1.33 o 
   3   5   1        0.23        0.14      0.42 o 
   4   5   1        3.13        4.65      0.85 o 
   5   5   1       14.13        9.83      1.03 o 
  -6   6   1       16.40       14.66      1.22 o 
  -5   6   1        9.17        5.73      0.95 o 
  -4   6   1        0.03       -0.46      0.46 o 
  -3   6   1       81.69       73.99      2.68 o 
  -2   6   1      116.08      115.18      5.36 o 
  -1   6   1       73.42       69.12      1.77 o 
   0   6   1      678.42      696.71     70.30 o 
   1   6   1       27.02       32.76      4.11 o 
   2   6   1       24.65       28.55      1.20 o 
   3   6   1       35.28       34.89      1.40 o 
   4   6   1        1.74        0.95      0.49 o 
  -5   7   1        0.02       -0.30      0.57 o 
  -4   7   1        8.07       10.36      0.87 o 
  -3   7   1        2.00        2.05      0.58 o 
  -2   7   1      390.89      381.06      9.38 o 
  -1   7   1        0.48        0.31      0.33 o 
   0   7   1       35.51       41.72      2.19 o 
   1   7   1      175.37      203.86     37.27 o 
   2   7   1        0.26       -0.12      0.41 o 
   3   7   1       13.31       12.92      0.95 o 
   4   7   1       12.96       10.47      1.01 o 
  -5   8   1        0.01       -0.60      0.60 o 
  -4   8   1        9.97        8.96      0.95 o 
  -3   8   1        0.80        0.00      0.69 o 
  -2   8   1       30.21       27.52      1.27 o 
  -1   8   1      386.34      395.24      6.26 o 
   0   8   1       21.32       15.92      2.26 o 
   1   8   1       16.26       26.78      5.22 o 
   2   8   1        0.05        0.46      0.55 o 
   3   8   1        0.16       -0.11      0.64 o 
  -4   9   1       15.04       15.01      1.10 o 
  -3   9   1        0.03        1.22      0.65 o 
  -2   9   1      132.78      137.61      5.00 o 
  -1   9   1       28.73       32.74      0.99 o 
   0   9   1       10.70       12.38      2.06 o 
   1   9   1        0.63       -0.31      0.37 o 
   2   9   1        0.68        0.62      0.53 o 
  -3  10   1        0.11       -0.39      0.46 o 
  -2  10   1        1.97        1.04      0.58 o 
  -1  10   1       12.94       13.16      0.73 o 
   0  10   1        1.62        1.60      0.43 o 
   1  10   1        1.31        2.87      1.25 o 
   1 -11   2       46.90       54.75      1.28 o 
  -2 -10   2        1.32        2.58      0.67 o 
  -1 -10   2       10.27       10.29      1.82 o 
   0 -10   2       54.87       66.22      9.59 o 
   1 -10   2       23.98       27.30      1.79 o 
   2 -10   2       39.88       37.19      1.65 o 
   3 -10   2        0.01        0.12      0.53 o 
  -3  -9   2        3.49        3.02      0.72 o 
  -2  -9   2       40.78       48.65      1.72 o 
  -1  -9   2        1.41        0.71      0.44 o 
   0  -9   2       35.65       35.31      2.85 o 
   1  -9   2      147.89      165.62      7.10 o 
   2  -9   2        0.26       -0.07      0.44 o 
   3  -9   2        2.29        1.80      0.60 o 
   4  -9   2       14.62       15.98      1.11 o 
  -4  -8   2       13.02       13.05      1.11 o 
  -3  -8   2        4.40        3.55      0.90 o 
  -2  -8   2       19.47       19.47      1.11 o 
  -1  -8   2       88.16      101.50      9.46 o 
   0  -8   2       27.97       32.78      4.05 o 
   1  -8   2       85.77       79.91      2.04 o 
   2  -8   2       70.73       67.46      2.39 o 
   3  -8   2        0.08        0.05      0.58 o 
   4  -8   2        8.73        7.85      0.90 o 
   5  -8   2       16.47       13.47      1.24 o 
  -4  -7   2        3.03        3.15      1.04 o 
  -3  -7   2        0.03       -0.16      0.48 o 
  -2  -7   2       36.38       37.88      1.49 o 
  -1  -7   2       12.14        9.24      2.08 o 
   0  -7   2      415.32      446.38     29.77 o 
   1  -7   2        5.33        5.45      0.45 o 
   2  -7   2       27.05       24.41      1.10 o 
   3  -7   2       43.64       47.46      1.95 o 
   4  -7   2        0.50        0.99      0.57 o 
   5  -7   2        1.67        3.13      0.95 o 
  -5  -6   2        0.04        0.16      0.51 o 
  -4  -6   2        7.58        9.58      0.87 o 
  -3  -6   2        0.97        0.48      0.51 o 
  -2  -6   2       69.84       61.12      2.37 o 
  -1  -6   2       88.57       89.55     11.85 o 
   0  -6   2        8.40        7.26      0.47 o 
   1  -6   2      296.00      293.44      5.88 o 
   2  -6   2       51.94       58.26      2.37 o 
   3  -6   2       40.29       39.16      1.52 o 
   4  -6   2       67.56       78.36      2.76 o 
   5  -6   2        5.85        2.58      0.85 o 
   6  -6   2       16.48       13.22      1.11 o 
  -5  -5   2        0.91       -0.25      0.57 o 
  -4  -5   2       21.65       22.94      1.18 o 
  -3  -5   2       31.78       35.83      1.36 o 
  -2  -5   2        4.67        9.42      0.72 o 
  -1  -5   2       57.46       53.23      2.34 o 
   0  -5   2        0.13        0.11      0.33 o 
   1  -5   2        0.06        0.38      0.23 o 
   2  -5   2      123.22      110.60      5.24 o 
   3  -5   2       14.64       12.78      0.94 o 
   4  -5   2       95.98      114.83      3.53 o 
   5  -5   2       58.17       69.60      2.39 o 
   6  -5   2       11.81       11.26      1.08 o 
  -5  -4   2       11.52        9.55      0.99 o 
  -4  -4   2        1.79        2.37      0.58 o 
  -3  -4   2      307.36      334.31      8.65 o 
  -2  -4   2      128.61      100.10      3.47 o 
  -1  -4   2      529.30      585.64     75.67 o 
   0  -4   2      286.23      257.33      6.20 o 
   1  -4   2      474.46      503.11     28.82 o 
   2  -4   2       55.85       35.09      1.31 o 
   3  -4   2       25.94       31.37      1.42 o 
   4  -4   2        5.21        4.40      0.74 o 
   5  -4   2        9.77       11.54      1.08 o 
   6  -4   2       34.89       32.44      1.57 o 
  -6  -3   2        2.63        0.41      0.92 o 
  -5  -3   2       47.11       52.68      1.82 o 
  -4  -3   2       43.29       49.27      1.88 o 
  -3  -3   2       83.06       93.05      2.93 o 
  -2  -3   2      115.17      100.76      4.91 o 
  -1  -3   2        0.09        1.01      0.27 o 
   0  -3   2      232.92      204.58      5.81 o 
   1  -3   2        9.80       11.20      0.43 o 
   2  -3   2       88.52      107.70      5.03 o 
   3  -3   2        0.26        1.34      0.48 o 
   4  -3   2      315.17      403.40      9.73 o 
   5  -3   2       82.72       92.42      3.19 o 
   6  -3   2       14.10       15.45      1.22 o 
  -6  -2   2        2.37        1.61      1.04 o 
  -5  -2   2       14.33       11.35      0.99 o 
  -4  -2   2       46.21       47.37      1.79 o 
  -3  -2   2      103.37      103.31      4.95 o 
  -2  -2   2       27.33       23.37      0.85 o 
  -1  -2   2       86.07       89.45      6.11 o 
   0  -2   2      127.88      110.92      5.36 o 
   1  -2   2       92.27       86.93      6.80 o 
   2  -2   2      141.64      119.10      5.45 o 
   3  -2   2        4.08        6.81      0.72 o 
   4  -2   2        1.40        2.33      0.57 o 
   5  -2   2      162.89      203.74      6.36 o 
   6  -2   2       11.51        9.12      1.10 o 
  -6  -1   2        4.69        1.48      0.76 o 
  -5  -1   2       71.21       82.97      2.82 o 
  -4  -1   2        0.53        0.85      0.53 o 
  -3  -1   2       75.24       86.28      3.05 o 
  -2  -1   2        0.46        2.99      0.41 o 
  -1  -1   2     8636.70    12287.28   1834.99 o 
   0  -1   2       31.24       31.89      0.70 o 
   1  -1   2       18.58       27.14      3.05 o 
   2  -1   2      467.62      471.88     10.23 o 
   3  -1   2       30.60       25.57      1.13 o 
   4  -1   2      135.82      152.59      6.00 o 
   5  -1   2      175.69      190.97      6.52 o 
   6  -1   2        7.68        5.75      0.85 o 
  -6   0   2        0.11       -0.41      0.64 o 
  -5   0   2        4.37        4.72      0.81 o 
  -4   0   2       93.31      104.06      3.46 o 
  -3   0   2      708.78      733.19     12.84 o 
  -2   0   2      320.85      236.81      6.83 o 
  -1   0   2      618.03      648.75     89.31 o 
   0   0   2      362.93      311.76      6.40 o 
   1   0   2     3515.95     3829.22    623.32 o 
   2   0   2      115.27      118.84      5.29 o 
   3   0   2        4.36        7.78      0.69 o 
   4   0   2       18.76       26.51      1.24 o 
   5   0   2       21.69       23.08      1.34 o 
   6   0   2       10.38        9.17      1.04 o 
  -6   1   2        9.79       10.18      1.10 o 
  -5   1   2        6.64        4.22      0.80 o 
  -4   1   2      101.97      114.86      5.61 o 
  -3   1   2       28.65       29.41      1.29 o 
  -2   1   2      437.03      407.86      8.86 o 
  -1   1   2     5633.42     6923.90    756.64 o 
   0   1   2        6.40        2.07      0.59 o 
   1   1   2       30.54       41.55      4.09 o 
   2   1   2       44.42       54.62      1.98 o 
   3   1   2      222.91      280.12      8.06 o 
   4   1   2        5.24        7.34      0.71 o 
   5   1   2      112.28      125.72      5.37 o 
   6   1   2        1.15        0.34      0.58 o 
  -6   2   2        5.11        5.60      0.87 o 
  -5   2   2       42.44       56.34      2.00 o 
  -4   2   2       95.27      117.95      5.67 o 
  -3   2   2      836.73      874.37     14.82 o 
  -2   2   2       55.97       43.43      1.83 o 
  -1   2   2      356.86      322.46     22.01 o 
   0   2   2        0.05        0.37      0.19 o 
   1   2   2       32.19       23.15      2.67 o 
   2   2   2      177.62      173.40      6.15 o 
   3   2   2       58.35       51.58      2.02 o 
   4   2   2       63.99       76.20      2.55 o 
   5   2   2        4.63        3.84      0.76 o 
   6   2   2       17.04       12.75      0.99 o 
  -6   3   2       10.06        9.95      0.95 o 
  -5   3   2       10.02       13.21      1.10 o 
  -4   3   2      260.51      314.72      8.61 o 
  -3   3   2      147.72      172.20      6.58 o 
  -2   3   2      130.03      109.18      5.13 o 
  -1   3   2       96.30       71.20      5.42 o 
   0   3   2      149.09      120.24      4.73 o 
   1   3   2      770.09      802.78     90.85 o 
   2   3   2      107.49      147.53      5.77 o 
   3   3   2       14.25       18.85      0.97 o 
   4   3   2      124.16      148.04      5.55 o 
   5   3   2        4.98        6.01      0.81 o 
  -6   4   2       23.33       27.83      1.49 o 
  -5   4   2       30.42       40.37      1.57 o 
  -4   4   2      203.76      224.73      7.37 o 
  -3   4   2       29.92       23.94      1.08 o 
  -2   4   2      609.80      561.12     11.21 o 
  -1   4   2       74.58       51.73      1.32 o 
   0   4   2      512.28      464.51     29.15 o 
   1   4   2      177.60      198.97     20.26 o 
   2   4   2      363.07      343.81      8.71 o 
   3   4   2       10.54       11.44      0.83 o 
   4   4   2       10.68        9.76      0.85 o 
   5   4   2        7.07        4.21      0.90 o 
  -6   5   2       12.10       10.22      1.20 o 
  -5   5   2       41.02       43.91      1.88 o 
  -4   5   2       89.53      110.64      4.98 o 
  -3   5   2       14.36        7.16      0.72 o 
  -2   5   2      950.14      918.97     14.60 o 
  -1   5   2        0.56        0.74      0.34 o 
   0   5   2       71.86       59.19      5.30 o 
   1   5   2       78.66       83.17      8.93 o 
   2   5   2        2.33        1.34      0.57 o 
   3   5   2        0.02       -0.34      0.34 o 
   4   5   2       27.23       30.17      1.45 o 
   5   5   2        4.23        1.93      1.17 o 
  -6   6   2       14.51       11.35      1.11 o 
  -5   6   2        2.83        1.43      0.72 o 
  -4   6   2      167.99      163.07      5.79 o 
  -3   6   2       26.69       30.00      1.29 o 
  -2   6   2        2.57        1.98      0.57 o 
  -1   6   2       96.87       87.28      2.12 o 
   0   6   2      406.51      413.26     36.16 o 
   1   6   2      302.36      369.33     57.41 o 
   2   6   2        0.03        0.07      0.35 o 
   3   6   2        0.30       -0.48      0.48 o 
   4   6   2        0.73        0.92      0.97 o 
  -5   7   2       20.11       20.58      1.27 o 
  -4   7   2       16.56       15.75      1.15 o 
  -3   7   2       64.11       60.74      2.27 o 
  -2   7   2      641.00      649.50     11.63 o 
  -1   7   2      165.09      174.36      9.40 o 
   0   7   2      147.09      152.84      9.36 o 
   1   7   2        0.05        0.19      0.32 o 
   2   7   2       21.79       23.82      1.26 o 
   3   7   2        3.77        2.65      0.64 o 
   4   7   2        0.00       -0.16      0.57 o 
  -5   8   2        0.91       -0.05      0.71 o 
  -4   8   2       13.50       14.27      1.13 o 
  -3   8   2        7.15        6.95      1.18 o 
  -2   8   2        0.59       -0.58      0.58 o 
  -1   8   2       50.73       49.04      2.10 o 
   0   8   2       16.43       22.11      4.25 o 
   1   8   2       42.55       50.44     12.57 o 
   2   8   2        0.37       -0.41      0.41 o 
   3   8   2       16.96       15.67      1.11 o 
  -4   9   2        2.71        1.94      0.67 o 
  -3   9   2       11.26       15.33      1.13 o 
  -2   9   2        3.93        4.33      0.80 o 
  -1   9   2       22.27       22.97      0.88 o 
   0   9   2       37.88       39.18      4.89 o 
   1   9   2       39.93       59.57     16.54 o 
   2   9   2        0.22        0.71      0.48 o 
  -3  10   2        4.70        1.52      0.80 o 
  -2  10   2       31.73       34.51      1.49 o 
  -1  10   2        0.11       -0.10      0.38 o 
   0  10   2       27.60       29.53      3.88 o 
   1  10   2        1.95        1.16      1.57 o 
   1 -11   3       11.41       13.56      0.77 o 
  -2 -10   3       22.92       22.85      1.24 o 
  -1 -10   3        0.46        0.20      0.43 o 
   0 -10   3        7.30        4.68      0.55 o 
   1 -10   3       23.48       25.37      1.64 o 
   2 -10   3       42.04       39.77      1.63 o 
   3 -10   3        1.72        0.88      0.71 o 
  -3  -9   3       22.49       23.31      1.31 o 
  -2  -9   3        9.00        7.28      0.87 o 
  -1  -9   3        0.12        0.46      0.39 o 
   0  -9   3       45.12       51.70      2.90 o 
   1  -9   3        2.14        1.34      0.42 o 
   2  -9   3        0.09       -0.07      0.46 o 
   3  -9   3       45.55       46.16      1.70 o 
   4  -9   3       34.12       30.55      1.40 o 
  -4  -8   3       15.20       11.49      0.99 o 
  -3  -8   3        3.84        3.55      0.83 o 
  -2  -8   3       22.96       24.37      1.27 o 
  -1  -8   3        0.63        0.03      0.36 o 
   0  -8   3       99.76       92.09      2.22 o 
   1  -8   3       64.39       58.98      3.47 o 
   2  -8   3        9.55        7.50      0.83 o 
   3  -8   3       46.43       41.71      1.56 o 
   4  -8   3        2.41        2.10      0.65 o 
   5  -8   3        0.17       -0.04      0.58 o 
  -4  -7   3        3.40        2.70      0.67 o 
  -3  -7   3       12.75       17.66      1.13 o 
  -2  -7   3      119.09      144.61      5.43 o 
  -1  -7   3       53.84       61.30      5.72 o 
   0  -7   3        3.37        3.22      0.39 o 
   1  -7   3       34.26       31.01      0.90 o 
   2  -7   3       95.98       88.41      2.89 o 
   3  -7   3       50.05       46.94      1.66 o 
   4  -7   3       79.89       89.82      2.89 o 
   5  -7   3       30.78       31.92      1.57 o 
  -5  -6   3        2.91        4.60      0.76 o 
  -4  -6   3       26.83       26.00      1.31 o 
  -3  -6   3      231.88      249.17      6.99 o 
  -2  -6   3        3.71        2.05      0.57 o 
  -1  -6   3        8.73       10.78      1.74 o 
   0  -6   3      225.22      193.60      4.93 o 
   1  -6   3        1.33        2.98      0.39 o 
   2  -6   3      140.04      134.88      5.79 o 
   3  -6   3       91.37       82.20      2.92 o 
   4  -6   3        6.10        4.77      0.69 o 
   5  -6   3        8.00        8.27      1.06 o 
   6  -6   3       29.80       26.46      1.40 o 
  -5  -5   3       18.12       12.84      1.03 o 
  -4  -5   3        3.95        5.39      0.80 o 
  -3  -5   3        9.53        9.49      0.83 o 
  -2  -5   3       64.54       55.35      1.97 o 
  -1  -5   3      534.44      562.71     59.12 o 
   0  -5   3      264.95      254.70     10.84 o 
   1  -5   3       95.32       80.41      2.03 o 
   2  -5   3      214.86      225.74      7.43 o 
   3  -5   3      130.85      138.68      5.91 o 
   4  -5   3      167.43      208.96      6.84 o 
   5  -5   3        9.32       12.22      1.10 o 
   6  -5   3       19.51       17.10      1.24 o 
  -5  -4   3        0.17        0.34      0.65 o 
  -4  -4   3        0.25        1.22      0.69 o 
  -3  -4   3      343.65      363.11      9.21 o 
  -2  -4   3        4.38        4.83      0.58 o 
  -1  -4   3        0.82        0.06      0.34 o 
   0  -4   3      122.47       91.92      6.30 o 
   1  -4   3      938.90      963.52     55.11 o 
   2  -4   3      335.15      319.86      8.95 o 
   3  -4   3        8.45       13.14      0.95 o 
   4  -4   3       10.74       10.43      1.06 o 
   5  -4   3      103.96      116.30      4.98 o 
   6  -4   3       11.06        7.80      1.03 o 
  -6  -3   3        0.13       -0.41      0.64 o 
  -5  -3   3       21.93       23.63      1.29 o 
  -4  -3   3        1.61       -0.16      0.74 o 
  -3  -3   3       62.68       56.96      2.02 o 
  -2  -3   3      340.03      349.70      8.93 o 
  -1  -3   3       43.68       51.64      4.94 o 
   0  -3   3      641.04      519.37      7.11 o 
   1  -3   3      186.88      174.58     20.85 o 
   2  -3   3      215.24      220.69      7.27 o 
   3  -3   3        9.95        9.39      0.80 o 
   4  -3   3      213.98      276.36      8.06 o 
   5  -3   3       52.00       58.64      2.14 o 
   6  -3   3        6.05        5.57      0.90 o 
  -6  -2   3        7.99        7.48      0.83 o 
  -5  -2   3        0.19        0.65      0.74 o 
  -4  -2   3      114.94      123.48      5.71 o 
  -3  -2   3        0.37        0.65      0.39 o 
  -2  -2   3        5.94        4.05      0.46 o 
  -1  -2   3     7254.86     8937.64   1258.70 o 
   0  -2   3      772.67      706.99     14.73 o 
   1  -2   3     1622.26     1659.94    191.95 o 
   2  -2   3      141.50      119.97      5.47 o 
   3  -2   3       14.32       18.53      0.94 o 
   4  -2   3      138.30      162.79      6.48 o 
   5  -2   3       69.55       80.00      2.71 o 
   6  -2   3        8.31        4.58      1.03 o 
  -6  -1   3       23.23       19.08      1.29 o 
  -5  -1   3        0.87        0.46      0.71 o 
  -4  -1   3        2.69        4.21      0.64 o 
  -3  -1   3      119.50       93.11      4.71 o 
  -2  -1   3       32.36       22.56      0.80 o 
  -1  -1   3      882.69      871.43    112.24 o 
   0  -1   3     6751.06     6392.20     25.71 o 
   1  -1   3        0.01        1.26      0.58 o 
   2  -1   3      300.59      355.85      8.95 o 
   3  -1   3       93.45      114.07      5.62 o 
   4  -1   3       15.98       18.32      1.06 o 
   5  -1   3        4.73        6.73      0.88 o 
   6  -1   3        0.49        0.57      0.55 o 
  -6   0   3       13.83       11.62      1.01 o 
  -5   0   3        2.87        3.29      0.60 o 
  -4   0   3       86.05       73.40      2.82 o 
  -3   0   3      149.84      112.01      5.14 o 
  -2   0   3       33.68       24.85      0.90 o 
  -1   0   3      278.88      281.10     22.99 o 
   0   0   3      249.71      218.20      4.07 o 
   1   0   3     1947.42     2099.53    273.39 o 
   2   0   3      134.52      111.91      5.18 o 
   3   0   3       32.52       36.44      1.22 o 
   4   0   3        0.17        0.32      0.55 o 
   5   0   3        7.19        5.94      0.87 o 
   6   0   3       17.17       12.11      1.08 o 
  -6   1   3       35.26       38.17      1.59 o 
  -5   1   3        0.71        1.04      0.65 o 
  -4   1   3       12.20       12.22      0.90 o 
  -3   1   3       12.34       16.64      0.94 o 
  -2   1   3      143.42      122.65      5.15 o 
  -1   1   3      608.42      558.81     47.87 o 
   0   1   3      386.34      289.76      4.85 o 
   1   1   3      126.96      105.45     15.02 o 
   2   1   3      145.64      184.23      6.69 o 
   3   1   3        0.17        0.09      0.48 o 
   4   1   3      110.90      138.74      5.48 o 
   5   1   3        9.47       11.01      0.95 o 
   6   1   3        4.80        3.52      0.72 o 
  -6   2   3       11.78       13.77      1.08 o 
  -5   2   3       21.14       23.84      1.36 o 
  -4   2   3       26.29       34.94      1.47 o 
  -3   2   3        4.06        3.48      0.55 o 
  -2   2   3       46.31       39.55      1.72 o 
  -1   2   3      419.92      397.93     20.56 o 
   0   2   3      581.45      501.95     20.98 o 
   1   2   3       76.79       75.09      8.44 o 
   2   2   3      563.47      544.94     11.13 o 
   3   2   3       23.70       22.38      1.01 o 
   4   2   3       24.70       23.40      1.22 o 
   5   2   3        0.01        0.18      0.57 o 
  -6   3   3        0.06       -0.46      0.55 o 
  -5   3   3       96.21      107.15      5.25 o 
  -4   3   3       14.75       15.24      1.01 o 
  -3   3   3        1.22        0.62      0.58 o 
  -2   3   3      269.31      197.31      6.65 o 
  -1   3   3       58.43       72.88      1.85 o 
   0   3   3       26.86       31.41      0.92 o 
   1   3   3       10.58       16.31      0.97 o 
   2   3   3       49.48       45.03      1.91 o 
   3   3   3       30.38       33.60      1.45 o 
   4   3   3      127.18      147.59      5.52 o 
   5   3   3       14.79       14.67      1.06 o 
  -6   4   3       11.57       10.55      0.97 o 
  -5   4   3        1.04        0.18      0.64 o 
  -4   4   3      429.36      446.44     10.36 o 
  -3   4   3       41.60       36.31      1.63 o 
  -2   4   3      146.08      127.79      5.48 o 
  -1   4   3      537.04      545.71     23.96 o 
   0   4   3        0.39        0.02      0.24 o 
   1   4   3       43.99       27.54      4.97 o 
   2   4   3      139.80      127.52      5.54 o 
   3   4   3        9.54       11.65      0.88 o 
   4   4   3       17.19       16.90      1.10 o 
   5   4   3        1.18        1.11      1.06 o 
  -6   5   3        1.22        0.90      0.57 o 
  -5   5   3       80.78       93.18      2.94 o 
  -4   5   3       51.29       42.73      1.63 o 
  -3   5   3       87.71       89.29      3.17 o 
  -2   5   3        4.22        2.55      0.55 o 
  -1   5   3        9.15       12.93      1.49 o 
   0   5   3       50.02       51.58      3.80 o 
   1   5   3       59.02       75.54      7.78 o 
   2   5   3        9.79        9.71      0.80 o 
   3   5   3       60.84       59.11      2.21 o 
   4   5   3        2.52        2.62      0.67 o 
  -6   6   3        1.38        0.46      0.58 o 
  -5   6   3       27.65       24.64      1.40 o 
  -4   6   3       24.49       29.41      1.38 o 
  -3   6   3      187.34      194.92      6.61 o 
  -2   6   3       61.17       56.51      2.07 o 
  -1   6   3        7.73        7.92      1.33 o 
   0   6   3       28.19       28.33      2.11 o 
   1   6   3      112.63      122.25     23.47 o 
   2   6   3       49.07       46.73      1.70 o 
   3   6   3       36.63       36.41      1.54 o 
   4   6   3        5.25        4.49      0.74 o 
  -5   7   3        0.79        1.41      0.72 o 
  -4   7   3       62.72       58.79      2.21 o 
  -3   7   3       45.79       50.68      1.93 o 
  -2   7   3      376.54      385.52      9.10 o 
  -1   7   3       73.46       74.24      2.23 o 
   0   7   3       10.48        9.80      1.72 o 
   1   7   3        0.47        0.70      0.33 o 
   2   7   3        7.01        7.21      0.83 o 
   3   7   3       25.46       24.85      1.45 o 
  -5   8   3       30.80       30.46      1.47 o 
  -4   8   3        0.19        0.95      0.51 o 
  -3   8   3      223.97      223.50      6.45 o 
  -2   8   3       10.19        7.58      0.95 o 
  -1   8   3        0.43        0.01      0.37 o 
   0   8   3       72.30       87.21     15.27 o 
   1   8   3       10.49       10.05      2.93 o 
   2   8   3        0.76        0.51      0.44 o 
   3   8   3       12.86       11.03      1.03 o 
  -4   9   3        0.01        0.57      0.57 o 
  -3   9   3       31.70       28.53      1.38 o 
  -2   9   3       84.97       85.18      2.64 o 
  -1   9   3       11.08       12.04      1.74 o 
   0   9   3        1.09        1.85      1.12 o 
   1   9   3        5.47       10.49      2.85 o 
   2   9   3        0.01        0.46      0.51 o 
  -3  10   3       29.02       27.78      1.41 o 
  -2  10   3        8.31        7.23      0.90 o 
  -1  10   3        1.09        0.71      0.54 o 
   0  10   3        0.01       -0.01      0.38 o 
   1 -11   4        7.38        9.19      0.63 o 
  -2 -10   4        0.21       -0.46      0.46 o 
  -1 -10   4        0.77        0.47      0.38 o 
   0 -10   4       40.48       39.77      1.14 o 
   1 -10   4        0.27       -0.10      0.70 o 
   2 -10   4        7.30        6.72      0.87 o 
   3 -10   4       39.54       35.52      1.61 o 
  -3  -9   4        0.10        0.18      0.55 o 
  -2  -9   4       30.05       26.80      1.34 o 
  -1  -9   4        8.48       13.80      2.38 o 
   0  -9   4        5.72        8.18      0.61 o 
   1  -9   4       32.10       33.17      2.15 o 
   2  -9   4       28.35       26.25      1.34 o 
   3  -9   4        6.08        5.96      0.85 o 
   4  -9   4       10.25       10.18      0.99 o 
  -4  -8   4        1.39        1.04      0.67 o 
  -3  -8   4       56.20       64.55      2.19 o 
  -2  -8   4        0.19        0.85      0.46 o 
  -1  -8   4      196.93      216.10     15.93 o 
   0  -8   4        4.23        3.46      1.04 o 
   1  -8   4       63.04       66.77      1.97 o 
   2  -8   4        3.00        2.09      0.65 o 
   3  -8   4       46.18       46.31      1.79 o 
   4  -8   4        4.77        1.75      0.83 o 
   5  -8   4       29.22       26.62      1.43 o 
  -4  -7   4       18.45       19.75      1.18 o 
  -3  -7   4      107.02      110.34      4.52 o 
  -2  -7   4        4.34        5.41      0.72 o 
  -1  -7   4       57.80       63.16      7.21 o 
   0  -7   4       40.95       40.78      1.11 o 
   1  -7   4      140.61      133.50      4.05 o 
   2  -7   4       35.60       28.61      1.31 o 
   3  -7   4      103.47      121.70      5.41 o 
   4  -7   4       40.68       41.81      1.73 o 
   5  -7   4        2.83        4.52      0.78 o 
  -5  -6   4        0.91        0.51      0.57 o 
  -4  -6   4       11.32        9.18      0.95 o 
  -3  -6   4       39.27       38.94      1.59 o 
  -2  -6   4       34.81       36.54      1.34 o 
  -1  -6   4      130.80      120.62     12.33 o 
   0  -6   4        6.96        5.57      0.43 o 
   1  -6   4       37.16       36.31      1.00 o 
   2  -6   4      594.36      603.40     11.87 o 
   3  -6   4        2.02        3.20      0.69 o 
   4  -6   4       12.22       13.88      1.06 o 
   5  -6   4       46.91       48.62      1.77 o 
  -5  -5   4       41.59       38.96      1.72 o 
  -4  -5   4       10.81        9.03      0.94 o 
  -3  -5   4      278.97      309.66      8.18 o 
  -2  -5   4       37.88       39.15      1.50 o 
  -1  -5   4       18.73       24.29      2.31 o 
   0  -5   4       49.19       43.98      1.26 o 
   1  -5   4      180.77      185.59     15.81 o 
   2  -5   4      176.29      186.04      7.07 o 
   3  -5   4      296.23      335.25      9.02 o 
   4  -5   4      100.87      121.96      5.18 o 
   5  -5   4       98.17      108.60      4.68 o 
   6  -5   4        0.12       -0.48      0.48 o 
  -6  -4   4        1.18        1.17      0.57 o 
  -5  -4   4        0.30        0.00      0.64 o 
  -4  -4   4      424.58      448.04      9.47 o 
  -3  -4   4       55.96       54.26      2.05 o 
  -2  -4   4        6.26        5.14      0.60 o 
  -1  -4   4      457.21      427.50     30.95 o 
   0  -4   4       43.98       38.65      2.11 o 
   1  -4   4       65.78       56.67      1.61 o 
   2  -4   4      284.99      289.12      8.30 o 
   3  -4   4      436.73      514.50     11.22 o 
   4  -4   4        0.08        0.09      0.49 o 
   5  -4   4        2.22        1.50      0.83 o 
   6  -4   4        1.66        1.34      0.65 o 
  -6  -3   4       49.71       38.56      1.75 o 
  -5  -3   4       15.61       17.80      1.10 o 
  -4  -3   4      175.69      196.34      6.54 o 
  -3  -3   4      125.94      124.90      5.38 o 
  -2  -3   4      322.41      306.70      8.36 o 
  -1  -3   4      160.46      177.63     18.33 o 
   0  -3   4      921.76      852.51      9.50 o 
   1  -3   4        5.95        5.00      0.42 o 
   2  -3   4      242.08      239.11      7.81 o 
   3  -3   4        1.02        0.65      0.46 o 
   4  -3   4       42.36       52.45      1.86 o 
   5  -3   4       37.24       48.97      1.98 o 
   6  -3   4        1.19        0.34      0.88 o 
  -6  -2   4       10.42        8.01      0.90 o 
  -5  -2   4       18.47       21.25      1.22 o 
  -4  -2   4      231.59      261.20      7.71 o 
  -3  -2   4      170.71      171.06      6.46 o 
  -2  -2   4        0.20        0.60      0.49 o 
  -1  -2   4        9.21        8.60      1.03 o 
   0  -2   4       56.00       48.18      1.40 o 
   1  -2   4     1464.76     1554.56    206.06 o 
   2  -2   4        1.64        0.48      0.41 o 
   3  -2   4      158.37      168.37      6.63 o 
   4  -2   4       26.66       28.16      1.31 o 
   5  -2   4       34.70       36.62      1.49 o 
   6  -2   4       23.77       19.63      1.34 o 
  -6  -1   4       64.52       58.49      1.96 o 
  -5  -1   4        7.10        5.13      0.83 o 
  -4  -1   4      224.09      189.97      6.82 o 
  -3  -1   4      110.91      104.36      5.08 o 
  -2  -1   4      171.08      153.55      5.89 o 
  -1  -1   4        0.54        0.28      0.24 o 
   0  -1   4      767.82      707.92      7.98 o 
   1  -1   4     1681.11     1722.49    187.84 o 
   2  -1   4        8.76        7.39      0.58 o 
   3  -1   4       25.32       23.21      1.06 o 
   4  -1   4      151.07      188.95      6.80 o 
   5  -1   4        1.27        1.47      0.62 o 
   6  -1   4        5.38        4.58      0.80 o 
  -6   0   4        2.21        1.64      0.62 o 
  -5   0   4       42.18       45.96      1.66 o 
  -4   0   4       21.04       21.77      1.11 o 
  -3   0   4       49.96       46.92      1.91 o 
  -2   0   4       46.38       38.35      1.56 o 
  -1   0   4     1623.33     1616.87    115.66 o 
   0   0   4     2821.29     2683.01     32.08 o 
   1   0   4      864.62      965.05    121.28 o 
   2   0   4     1375.48     1472.69     18.69 o 
   3   0   4       25.60       28.98      1.11 o 
   4   0   4        4.00        4.10      0.65 o 
   5   0   4       11.72       11.03      0.99 o 
   6   0   4       11.00        5.53      0.87 o 
  -6   1   4        8.39        8.49      0.95 o 
  -5   1   4       16.38       20.71      1.27 o 
  -4   1   4       30.11       31.92      1.38 o 
  -3   1   4      236.54      195.75      7.02 o 
  -2   1   4       38.05       28.22      1.17 o 
  -1   1   4      263.72      228.69      8.93 o 
   0   1   4      298.55      247.14     11.59 o 
   1   1   4      249.42      250.73     30.50 o 
   2   1   4        1.65        3.00      0.48 o 
   3   1   4      112.31      121.76      5.57 o 
   4   1   4       68.36       95.00      4.64 o 
   5   1   4        0.22       -0.04      0.48 o 
  -6   2   4        0.26        0.58      0.57 o 
  -5   2   4       27.44       27.43      1.42 o 
  -4   2   4      208.98      234.99      7.67 o 
  -3   2   4       17.95       15.85      0.94 o 
  -2   2   4       37.33       31.22      1.36 o 
  -1   2   4       54.20       69.81      8.85 o 
   0   2   4       93.19       74.58      4.36 o 
   1   2   4      284.13      279.40     24.44 o 
   2   2   4      161.91      158.28      6.35 o 
   3   2   4       22.62       26.35      1.15 o 
   4   2   4       47.58       49.52      2.00 o 
   5   2   4        7.51        5.34      0.92 o 
  -6   3   4        0.48       -0.05      0.65 o 
  -5   3   4       74.47       85.78      2.94 o 
  -4   3   4        4.61        3.18      0.64 o 
  -3   3   4       21.35       17.72      0.92 o 
  -2   3   4      371.31      305.45      8.34 o 
  -1   3   4       70.67       77.24      1.94 o 
   0   3   4       12.23        7.73      0.44 o 
   1   3   4      217.46      225.67     24.36 o 
   2   3   4      234.80      219.30      7.29 o 
   3   3   4       32.80       40.44      1.72 o 
   4   3   4       36.75       40.50      1.52 o 
   5   3   4       14.15       12.57      1.04 o 
  -6   4   4        9.70        8.86      1.01 o 
  -5   4   4        4.08        4.35      0.83 o 
  -4   4   4      149.10      151.38      5.86 o 
  -3   4   4       77.75       62.83      2.30 o 
  -2   4   4        0.21       -0.09      0.44 o 
  -1   4   4       93.67       83.49      3.12 o 
   0   4   4      137.33      149.75     11.47 o 
   1   4   4       93.41       92.25     11.12 o 
   2   4   4       95.96       87.35      3.09 o 
   3   4   4      121.44      124.73      5.13 o 
   4   4   4        0.96        0.44      0.57 o 
   5   4   4        5.44        2.03      1.11 o 
  -6   5   4        0.54        0.85      0.60 o 
  -5   5   4        1.44        0.19      0.67 o 
  -4   5   4       81.18       79.58      2.89 o 
  -3   5   4      188.04      188.69      6.46 o 
  -2   5   4       67.99       68.66      2.37 o 
  -1   5   4       77.82       73.38      2.41 o 
   0   5   4       48.46       49.78      2.43 o 
   1   5   4       54.14       67.85      8.55 o 
   2   5   4        1.29        2.79      0.55 o 
   3   5   4       80.33       89.93      4.25 o 
   4   5   4        2.03        1.66      0.64 o 
  -6   6   4        1.99        0.21      0.72 o 
  -5   6   4       14.59       16.32      1.10 o 
  -4   6   4       10.43       10.01      0.97 o 
  -3   6   4      360.63      346.52      8.49 o 
  -2   6   4       17.37       14.20      1.01 o 
  -1   6   4       30.80       31.12      0.86 o 
   0   6   4       11.33        8.23      1.55 o 
   1   6   4       48.76       53.01      9.60 o 
   2   6   4        1.88        1.24      0.57 o 
   3   6   4        0.54        0.27      0.67 o 
   4   6   4        1.43        1.70      0.62 o 
  -5   7   4       11.85       10.32      0.92 o 
  -4   7   4       10.14       11.17      1.03 o 
  -3   7   4        1.58        1.82      0.81 o 
  -2   7   4       48.47       50.04      1.79 o 
  -1   7   4       62.52       67.05      7.34 o 
   0   7   4       20.86       28.21      3.31 o 
   1   7   4        2.24        5.63      1.02 o 
   2   7   4        1.09        0.41      0.88 o 
   3   7   4        0.94        0.81      0.55 o 
  -5   8   4       12.39       14.18      1.06 o 
  -4   8   4        6.96        7.57      0.95 o 
  -3   8   4       16.69       20.56      1.34 o 
  -2   8   4       30.29       28.74      1.38 o 
  -1   8   4       20.34       20.07      1.22 o 
   0   8   4        0.55        0.26      0.53 o 
   1   8   4        2.99        0.73      0.43 o 
   2   8   4        9.81       10.08      1.04 o 
  -4   9   4       11.06       11.79      1.15 o 
  -3   9   4       32.40       33.64      1.47 o 
  -2   9   4        3.44        5.23      0.81 o 
  -1   9   4       13.54       13.78      0.98 o 
   0   9   4       10.24       14.29      3.18 o 
   1   9   4        0.23        0.92      0.36 o 
  -2  10   4        3.87        2.00      0.69 o 
  -1  10   4        6.48        5.41      0.80 o 
   0  10   4        3.73        4.06      0.52 o 
   1 -11   5       19.03       22.14      1.36 o 
  -2 -10   5        6.60        8.59      0.87 o 
  -1 -10   5        6.56        6.82      0.60 o 
   0 -10   5        5.28        4.56      0.52 o 
   1 -10   5       17.44       18.98      0.88 o 
   2 -10   5        8.69        7.19      0.90 o 
   3 -10   5        2.84        1.73      0.64 o 
  -3  -9   5        3.25        2.07      0.67 o 
  -2  -9   5        0.00       -0.30      0.42 o 
  -1  -9   5        1.95        4.14      0.81 o 
   0  -9   5        2.22        2.40      0.51 o 
   1  -9   5       90.38       89.41      6.04 o 
   2  -9   5        0.00       -0.09      0.62 o 
   3  -9   5        3.51        2.58      0.69 o 
   4  -9   5        0.32       -0.09      0.60 o 
  -4  -8   5        6.61        3.48      0.74 o 
  -3  -8   5        5.19        2.65      1.11 o 
  -2  -8   5        0.12        0.21      0.46 o 
  -1  -8   5       72.57       85.00      7.64 o 
   0  -8   5        8.32       11.49      0.65 o 
   1  -8   5        0.50        0.16      0.34 o 
   2  -8   5      170.96      162.47      5.75 o 
   3  -8   5       10.87       11.10      1.11 o 
   4  -8   5       14.46       12.20      1.08 o 
   5  -8   5        4.27        3.38      0.83 o 
  -4  -7   5        7.98        6.40      0.76 o 
  -3  -7   5       50.99       59.50      2.05 o 
  -2  -7   5       14.83       12.25      0.92 o 
  -1  -7   5        2.16        1.06      0.41 o 
   0  -7   5       15.39       14.01      0.74 o 
   1  -7   5      131.87      144.15      9.74 o 
   2  -7   5       88.29       87.71      3.12 o 
   3  -7   5       28.49       27.36      1.34 o 
   4  -7   5       14.76       15.24      1.13 o 
   5  -7   5       41.36       44.65      1.75 o 
  -5  -6   5        0.36        0.80      0.51 o 
  -4  -6   5       48.70       44.45      1.65 o 
  -3  -6   5       10.07       11.61      0.92 o 
  -2  -6   5      194.45      200.88      6.56 o 
  -1  -6   5       10.84       14.27      0.65 o 
   0  -6   5        1.20        0.26      0.72 o 
   1  -6   5        1.79        2.24      0.38 o 
   2  -6   5       67.49       67.33      2.48 o 
   3  -6   5      118.01      141.97      6.00 o 
   4  -6   5      120.80      132.50      5.09 o 
   5  -6   5       14.14       11.14      1.11 o 
  -5  -5   5       31.37       29.13      1.56 o 
  -4  -5   5      243.59      251.79      6.90 o 
  -3  -5   5       10.99       11.62      0.94 o 
  -2  -5   5        3.24        4.84      0.65 o 
  -1  -5   5      123.47      124.24      5.36 o 
   0  -5   5       10.20       13.22      0.66 o 
   1  -5   5       43.64       42.13      1.20 o 
   2  -5   5      598.55      650.62     12.63 o 
   3  -5   5       10.25        8.50      0.88 o 
   4  -5   5      220.81      265.30      7.54 o 
   5  -5   5       14.77       17.61      1.27 o 
  -6  -4   5       10.85        5.55      0.83 o 
  -5  -4   5       11.46        9.76      0.92 o 
  -4  -4   5       22.36       24.72      1.34 o 
  -3  -4   5      133.94      139.20      5.82 o 
  -2  -4   5       13.89       13.28      0.88 o 
  -1  -4   5      202.65      210.96     21.13 o 
   0  -4   5       23.41       24.67      0.69 o 
   1  -4   5       34.31       42.67      3.67 o 
   2  -4   5      296.84      301.87      8.85 o 
   3  -4   5      457.94      512.63     11.02 o 
   4  -4   5       38.16       45.88      1.88 o 
   5  -4   5       69.71       65.65      2.20 o 
   6  -4   5       15.93       13.01      1.17 o 
  -6  -3   5       25.82       19.13      1.18 o 
  -5  -3   5        2.02        1.59      0.72 o 
  -4  -3   5      370.67      389.83      9.01 o 
  -3  -3   5       11.13       12.16      0.90 o 
  -2  -3   5     1484.95     1564.81     19.52 o 
  -1  -3   5     1776.71     1943.47    163.31 o 
   0  -3   5       49.17       51.57      1.48 o 
   1  -3   5      332.53      311.04     20.96 o 
   2  -3   5      285.82      301.88      8.68 o 
   3  -3   5       72.19       77.70      2.62 o 
   4  -3   5      533.49      660.21     12.00 o 
   5  -3   5        0.17       -0.49      0.49 o 
   6  -3   5       18.77       18.64      1.27 o 
  -6  -2   5        0.01       -0.04      0.62 o 
  -5  -2   5      127.12      125.64      5.02 o 
  -4  -2   5      265.96      281.93      8.00 o 
  -3  -2   5      111.95      115.68      5.43 o 
  -2  -2   5       28.54       21.84      0.88 o 
  -1  -2   5     2511.39     2553.57    233.75 o 
   0  -2   5      239.43      227.09      4.99 o 
   1  -2   5     2449.13     2924.71    242.96 o 
   2  -2   5      846.95      989.43     15.67 o 
   3  -2   5       52.74       61.27      2.55 o 
   4  -2   5       44.89       55.38      1.88 o 
   5  -2   5        4.71        4.74      0.87 o 
   6  -2   5        4.67        2.62      0.80 o 
  -6  -1   5        6.29        4.03      0.76 o 
  -5  -1   5      140.21      150.83      5.41 o 
  -4  -1   5       38.16       37.27      1.40 o 
  -3  -1   5      720.32      736.71     13.36 o 
  -2  -1   5      297.76      295.56      8.24 o 
  -1  -1   5        4.82        2.04      0.57 o 
   0  -1   5       88.14       78.93      3.35 o 
   1  -1   5     2016.97     2272.53    239.69 o 
   2  -1   5      173.67      193.89      6.82 o 
   3  -1   5        7.72        7.44      0.69 o 
   4  -1   5       69.26       84.82      3.03 o 
   5  -1   5       16.79       18.16      1.24 o 
   6  -1   5       35.81       28.73      1.45 o 
  -6   0   5        3.38        3.18      0.72 o 
  -5   0   5       34.80       34.60      1.38 o 
  -4   0   5      325.55      340.80      9.17 o 
  -3   0   5       26.77       24.12      1.17 o 
  -2   0   5     2016.89     2007.36     22.30 o 
  -1   0   5       40.79       30.24      2.43 o 
   0   0   5      758.09      687.86     13.21 o 
   1   0   5      208.89      291.40     33.81 o 
   2   0   5      529.03      588.82     11.61 o 
   3   0   5        1.46        1.27      0.42 o 
   4   0   5      133.00      161.91      5.86 o 
   5   0   5        6.79        7.97      0.85 o 
  -6   1   5        4.78        4.91      0.81 o 
  -5   1   5      330.08      357.80      8.49 o 
  -4   1   5       33.52       38.31      1.38 o 
  -3   1   5      341.69      311.30      8.95 o 
  -2   1   5       40.33       40.88      1.79 o 
  -1   1   5       23.21       20.53      1.02 o 
   0   1   5      461.33      427.33     10.94 o 
   1   1   5       35.64       40.86      3.95 o 
   2   1   5      104.82       95.65      4.88 o 
   3   1   5       67.23       77.34      2.69 o 
   4   1   5        2.07        2.62      1.01 o 
   5   1   5       13.94       17.40      1.15 o 
  -6   2   5        0.14       -0.39      0.78 o 
  -5   2   5       40.08       46.22      1.93 o 
  -4   2   5       49.15       57.46      2.18 o 
  -3   2   5        7.31       10.36      0.78 o 
  -2   2   5      194.33      143.98      5.92 o 
  -1   2   5      288.33      258.45      5.31 o 
   0   2   5        5.06        7.28      1.56 o 
   1   2   5      453.25      466.60     55.20 o 
   2   2   5        4.60        4.88      0.76 o 
   3   2   5      162.02      191.75      6.45 o 
   4   2   5       16.70       16.67      1.10 o 
   5   2   5        6.45        4.33      0.74 o 
  -6   3   5       10.81       10.98      1.17 o 
  -5   3   5       25.29       24.53      1.45 o 
  -4   3   5      187.57      184.11      6.35 o 
  -3   3   5      206.84      205.35      7.05 o 
  -2   3   5       28.84       31.02      1.36 o 
  -1   3   5       44.20       39.49      1.15 o 
   0   3   5      254.46      271.91     13.50 o 
   1   3   5      194.13      199.77     28.83 o 
   2   3   5       50.62       53.05      1.97 o 
   3   3   5       13.46       16.55      1.01 o 
   4   3   5        0.01       -0.37      0.41 o 
   5   3   5       10.48        9.05      1.04 o 
  -6   4   5        5.20        2.74      0.92 o 
  -5   4   5       73.93       95.90      4.32 o 
  -4   4   5       14.79       20.23      1.18 o 
  -3   4   5      119.65      105.53      5.13 o 
  -2   4   5       68.71       46.80      1.83 o 
  -1   4   5      160.98      140.57      4.07 o 
   0   4   5       10.21       11.02      1.05 o 
   1   4   5       10.16       10.09      1.58 o 
   2   4   5       43.25       36.78      1.73 o 
   3   4   5       33.72       30.45      1.33 o 
   4   4   5        6.32        3.80      0.69 o 
  -6   5   5       16.56       14.59      1.13 o 
  -5   5   5       37.90       37.33      1.52 o 
  -4   5   5        0.04       -0.48      0.55 o 
  -3   5   5      139.01      140.04      5.72 o 
  -2   5   5       10.83       10.34      0.74 o 
  -1   5   5       45.09       42.24      2.24 o 
   0   5   5        0.29        0.71      0.50 o 
   1   5   5      287.86      331.46     53.95 o 
   2   5   5       62.28       69.16      2.43 o 
   3   5   5        1.00        0.85      0.55 o 
   4   5   5        1.19       -0.14      0.48 o 
  -6   6   5        0.13        0.51      0.55 o 
  -5   6   5        2.07        2.90      0.71 o 
  -4   6   5       20.91       18.50      1.13 o 
  -3   6   5       12.69       10.41      0.90 o 
  -2   6   5       12.81       10.87      0.95 o 
  -1   6   5       60.78       63.32      3.94 o 
   0   6   5       23.95       25.01      3.76 o 
   1   6   5        6.64        6.58      2.46 o 
   2   6   5      130.36      133.39      5.14 o 
   3   6   5       10.00        9.69      0.99 o 
  -5   7   5        2.15        1.29      0.64 o 
  -4   7   5        6.64        5.23      1.17 o 
  -3   7   5       23.30       26.46      1.26 o 
  -2   7   5        0.09        0.07      0.55 o 
  -1   7   5        5.85        5.32      0.51 o 
   0   7   5      113.71      130.62     15.11 o 
   1   7   5        9.34       11.88      3.78 o 
   2   7   5        1.48        1.80      0.60 o 
   3   7   5        1.66        0.05      0.69 o 
  -4   8   5        4.56        1.79      0.88 o 
  -3   8   5        2.95        1.34      0.60 o 
  -2   8   5       31.41       33.01      1.43 o 
  -1   8   5       11.86        9.48      0.92 o 
   0   8   5        2.49        1.44      0.42 o 
   1   8   5       11.32       18.38      5.28 o 
   2   8   5        3.32        3.57      0.65 o 
  -4   9   5        6.57        7.26      0.88 o 
  -3   9   5        0.49        0.27      0.53 o 
  -2   9   5        4.65        4.75      0.71 o 
  -1   9   5        2.88        3.64      1.06 o 
   0   9   5       15.11       15.14      3.54 o 
   1   9   5        0.22        1.27      0.43 o 
   1 -11   6        6.95        7.04      0.65 o 
  -2 -10   6        0.07       -0.30      0.49 o 
  -1 -10   6        8.57       10.52      1.28 o 
   0 -10   6        2.53        1.27      0.47 o 
   1 -10   6        6.89        5.48      1.17 o 
   2 -10   6        8.23        7.05      0.88 o 
   3 -10   6        0.56        0.12      0.72 o 
  -3  -9   6        3.54        3.27      0.72 o 
  -2  -9   6        3.75        1.40      0.67 o 
  -1  -9   6        1.05       -0.01      0.39 o 
   0  -9   6       15.30       17.32      0.83 o 
   1  -9   6      101.96      111.43      6.81 o 
   2  -9   6       18.78       16.97      1.22 o 
   3  -9   6        9.45        9.16      0.92 o 
   4  -9   6        3.82        4.51      0.78 o 
  -4  -8   6        2.80        3.32      0.62 o 
  -3  -8   6        0.01       -0.39      0.39 o 
  -2  -8   6       32.12       39.25      1.57 o 
  -1  -8   6       42.15       50.64      3.80 o 
   0  -8   6       36.05       30.83      0.96 o 
   1  -8   6       22.68       21.76      0.83 o 
   2  -8   6        4.60        2.16      0.72 o 
   3  -8   6        0.41        0.34      0.64 o 
   4  -8   6        5.66        3.50      0.81 o 
  -4  -7   6        3.16        2.93      0.71 o 
  -3  -7   6       12.33       13.49      1.08 o 
  -2  -7   6       42.59       43.21      1.68 o 
  -1  -7   6        0.02        0.28      0.29 o 
   0  -7   6      122.95      129.07      4.05 o 
   1  -7   6       94.54      103.46      7.75 o 
   2  -7   6       64.63       63.77      2.30 o 
   3  -7   6       13.70       13.45      1.03 o 
   4  -7   6       36.28       39.61      1.63 o 
   5  -7   6        0.25        0.49      0.90 o 
  -5  -6   6        0.03       -0.14      0.48 o 
  -4  -6   6       10.87        9.25      0.95 o 
  -3  -6   6        2.09        2.70      0.60 o 
  -2  -6   6      117.55      126.90      5.39 o 
  -1  -6   6        0.20        0.35      0.71 o 
   0  -6   6      118.28      111.43      3.80 o 
   1  -6   6       39.48       36.29      1.52 o 
   2  -6   6      308.36      326.63      8.71 o 
   3  -6   6      153.18      149.97      6.07 o 
   4  -6   6        1.30        0.58      0.95 o 
   5  -6   6        9.04        9.46      1.15 o 
  -5  -5   6        5.15        4.33      0.72 o 
  -4  -5   6       28.51       26.78      1.27 o 
  -3  -5   6        0.28        1.79      0.95 o 
  -2  -5   6      177.23      186.67      6.63 o 
  -1  -5   6       10.20       14.15      1.53 o 
   0  -5   6       17.96       19.43      0.69 o 
   1  -5   6      743.09      787.96     34.97 o 
   2  -5   6       19.14       22.99      1.13 o 
   3  -5   6        1.19        1.56      0.62 o 
   4  -5   6       80.88       89.24      2.98 o 
   5  -5   6       13.94       17.40      1.17 o 
  -5  -4   6        0.56        1.64      0.62 o 
  -4  -4   6       32.23       34.39      1.36 o 
  -3  -4   6      153.16      166.59      6.22 o 
  -2  -4   6      228.98      213.05      7.35 o 
  -1  -4   6      265.47      251.15     15.09 o 
   0  -4   6       34.87       38.44      1.81 o 
   1  -4   6       63.94       61.41      4.56 o 
   2  -4   6      186.49      201.75      7.12 o 
   3  -4   6       17.81       21.17      1.13 o 
   4  -4   6       23.65       29.00      1.38 o 
   5  -4   6        0.78        0.64      0.92 o 
  -6  -3   6        0.27       -0.35      0.57 o 
  -5  -3   6      123.54      132.42      4.84 o 
  -4  -3   6        4.05        4.01      0.76 o 
  -3  -3   6       48.69       57.52      2.09 o 
  -2  -3   6       77.15       64.10      2.29 o 
  -1  -3   6      185.91      167.99     10.12 o 
   0  -3   6        8.18       11.56      1.35 o 
   1  -3   6      952.24     1045.64     58.49 o 
   2  -3   6       92.43      108.85      3.51 o 
   3  -3   6       68.17       75.34      2.87 o 
   4  -3   6       96.59      112.58      5.09 o 
   5  -3   6        1.33        1.06      0.97 o 
  -6  -2   6        0.40        0.21      0.60 o 
  -5  -2   6       16.52       19.86      1.18 o 
  -4  -2   6       44.52       40.27      1.63 o 
  -3  -2   6       51.18       52.84      2.16 o 
  -2  -2   6       21.06       19.90      0.92 o 
  -1  -2   6      673.96      632.39     41.52 o 
   0  -2   6       60.35       71.43      2.57 o 
   1  -2   6      268.44      293.00     29.61 o 
   2  -2   6       21.44       21.90      0.96 o 
   3  -2   6       29.39       37.61      1.38 o 
   4  -2   6       52.71       58.91      2.25 o 
   5  -2   6        0.03        0.42      0.65 o 
  -6  -1   6        5.57        5.90      0.80 o 
  -5  -1   6       84.08       92.09      4.54 o 
  -4  -1   6        0.09        1.01      0.51 o 
  -3  -1   6      727.24      809.23     14.38 o 
  -2  -1   6     1070.75     1202.57     17.36 o 
  -1  -1   6      137.47      122.87      8.68 o 
   0  -1   6      865.00      818.83      9.64 o 
   1  -1   6       43.70       39.68      3.71 o 
   2  -1   6        0.66        2.30      0.57 o 
   3  -1   6       79.93       90.38      3.10 o 
   4  -1   6       81.14       97.26      4.89 o 
   5  -1   6       27.60       31.98      1.56 o 
  -6   0   6        7.80        5.46      0.78 o 
  -5   0   6      141.80      150.85      5.57 o 
  -4   0   6       19.35       26.95      1.22 o 
  -3   0   6       59.08       63.19      2.32 o 
  -2   0   6      306.58      254.19      7.88 o 
  -1   0   6       44.31       42.42      2.68 o 
   0   0   6       55.94       79.06      2.00 o 
   1   0   6     1702.22     1922.49    186.50 o 
   2   0   6       15.42       17.08      0.88 o 
   3   0   6      513.86      602.08     11.79 o 
   4   0   6        5.88        3.45      0.87 o 
   5   0   6        0.09        0.39      0.58 o 
  -6   1   6       44.41       42.11      1.59 o 
  -5   1   6        1.84       -0.71      0.71 o 
  -4   1   6      143.26      163.33      6.50 o 
  -3   1   6       37.01       31.36      1.27 o 
  -2   1   6      513.32      495.37     10.83 o 
  -1   1   6       23.42       35.82      2.34 o 
   0   1   6      701.54      729.31     19.78 o 
   1   1   6      249.26      289.48     27.34 o 
   2   1   6      113.66      111.02      5.17 o 
   3   1   6        0.01       -0.04      0.62 o 
   4   1   6       50.71       58.69      2.05 o 
   5   1   6       27.27       33.16      1.59 o 
  -6   2   6       14.15       18.44      1.20 o 
  -5   2   6      110.77      119.95      5.19 o 
  -4   2   6        2.30        2.92      0.71 o 
  -3   2   6      550.71      524.66     11.39 o 
  -2   2   6      172.64      163.94      6.22 o 
  -1   2   6       53.43       50.59      1.31 o 
   0   2   6       47.68       55.94      4.96 o 
   1   2   6       29.64       46.29      4.56 o 
   2   2   6       81.14       83.20      2.91 o 
   3   2   6      443.21      453.88      9.92 o 
   4   2   6        6.26        4.68      0.81 o 
   5   2   6       14.40       13.44      1.17 o 
  -6   3   6      101.10      102.76      4.29 o 
  -5   3   6      115.64      134.38      5.11 o 
  -4   3   6      143.57      156.45      5.95 o 
  -3   3   6       17.10       14.34      0.87 o 
  -2   3   6        5.23        4.97      0.55 o 
  -1   3   6      171.64      191.55      4.89 o 
   0   3   6      116.58      118.19      6.26 o 
   1   3   6      550.33      607.88     97.87 o 
   2   3   6        5.08        2.62      0.64 o 
   3   3   6       92.10       98.92      4.55 o 
   4   3   6       12.47       11.79      1.27 o 
  -6   4   6       38.90       37.96      1.56 o 
  -5   4   6        0.15        0.88      0.69 o 
  -4   4   6      127.37      124.03      5.32 o 
  -3   4   6       34.99       32.17      1.47 o 
  -2   4   6        7.17        8.49      0.71 o 
  -1   4   6        0.02        0.05      0.25 o 
   0   4   6       48.06       46.93      2.83 o 
   1   4   6        1.86        2.42      0.91 o 
   2   4   6      380.41      387.73      9.01 o 
   3   4   6       25.94       25.63      1.26 o 
   4   4   6        6.31        5.90      0.72 o 
  -6   5   6        1.61        2.17      0.76 o 
  -5   5   6       80.98       75.66      2.59 o 
  -4   5   6        0.57        2.44      0.83 o 
  -3   5   6      422.38      394.01      9.29 o 
  -2   5   6       13.90       11.26      0.81 o 
  -1   5   6       27.75       26.70      0.84 o 
   0   5   6       30.14       28.94      1.60 o 
   1   5   6      170.70      218.01     35.90 o 
   2   5   6        7.44        5.04      0.80 o 
   3   5   6       17.71       17.73      1.13 o 
   4   5   6        1.73        0.76      0.62 o 
  -5   6   6       20.55       16.75      1.20 o 
  -4   6   6      120.78      114.75      4.56 o 
  -3   6   6       25.49       23.82      1.33 o 
  -2   6   6       43.84       49.96      2.00 o 
  -1   6   6       31.00       32.77      0.93 o 
   0   6   6       34.66       32.04      5.06 o 
   1   6   6        0.68        0.51      0.37 o 
   2   6   6       73.22       68.74      2.37 o 
   3   6   6        4.63        5.29      0.72 o 
  -5   7   6        1.17        0.85      0.87 o 
  -4   7   6        2.87        2.62      0.65 o 
  -3   7   6       47.49       49.30      1.80 o 
  -2   7   6        5.30        4.22      0.67 o 
  -1   7   6        7.05        4.88      0.94 o 
   0   7   6      115.05      137.20     24.24 o 
   1   7   6        0.24        0.34      0.38 o 
   2   7   6        1.04        0.19      0.74 o 
  -4   8   6        0.35       -0.04      0.69 o 
  -3   8   6        6.26        7.72      0.97 o 
  -2   8   6        2.87        2.32      0.76 o 
  -1   8   6        1.20        1.21      0.40 o 
   0   8   6        5.46        4.03      0.69 o 
   1   8   6       14.41       19.33      6.66 o 
  -3   9   6        0.46        0.65      0.55 o 
  -2   9   6        0.86        1.11      0.64 o 
  -1   9   6        2.31        3.19      0.49 o 
   0   9   6        1.04        0.04      0.64 o 
   1 -11   7        3.72        3.58      0.55 o 
  -2 -10   7       19.95       19.34      1.33 o 
  -1 -10   7        6.20        7.29      0.62 o 
   0 -10   7        3.20        1.91      0.46 o 
   1 -10   7       13.67       13.74      0.79 o 
   2 -10   7        4.24        3.02      0.74 o 
   3 -10   7        2.08        2.14      0.71 o 
  -3  -9   7        3.42        4.17      0.76 o 
  -2  -9   7        2.14        0.09      0.76 o 
  -1  -9   7       19.36       24.70      2.53 o 
   0  -9   7       30.43       32.54      1.39 o 
   1  -9   7        7.29        9.69      1.44 o 
   2  -9   7       55.81       57.10      1.91 o 
   3  -9   7        0.05       -0.39      0.46 o 
   4  -9   7        0.33        0.41      0.57 o 
  -4  -8   7        0.04       -0.09      0.55 o 
  -3  -8   7        0.48        0.87      0.49 o 
  -2  -8   7       20.17       23.16      1.29 o 
  -1  -8   7       15.42       19.66      0.96 o 
   0  -8   7      187.06      186.35      4.55 o 
   1  -8   7       35.62       36.77      5.14 o 
   2  -8   7        0.08       -0.32      0.51 o 
   3  -8   7       28.49       28.86      1.41 o 
   4  -8   7        0.01       -0.32      0.42 o 
  -4  -7   7        4.11        2.53      0.76 o 
  -3  -7   7        0.20        0.25      0.51 o 
  -2  -7   7       93.63       96.90      4.71 o 
  -1  -7   7        1.45        1.21      0.50 o 
   0  -7   7      197.71      196.03      4.79 o 
   1  -7   7      162.95      180.93      9.90 o 
   2  -7   7       48.94       46.11      1.66 o 
   3  -7   7        6.81        7.76      1.08 o 
   4  -7   7        5.04        5.16      0.76 o 
   5  -7   7        1.78        0.12      0.76 o 
  -5  -6   7        1.87        1.24      0.71 o 
  -4  -6   7       20.24       17.51      1.15 o 
  -3  -6   7        1.74        1.98      0.62 o 
  -2  -6   7      245.24      246.72      7.44 o 
  -1  -6   7       52.25       57.57      2.78 o 
   0  -6   7       10.22        6.81      0.49 o 
   1  -6   7        4.08        4.65      0.51 o 
   2  -6   7      152.62      149.34      5.79 o 
   3  -6   7        5.04        4.72      0.97 o 
   4  -6   7        3.99        2.93      1.01 o 
   5  -6   7        7.23        5.87      0.92 o 
  -5  -5   7       10.88        9.71      0.92 o 
  -4  -5   7       28.18       29.56      1.34 o 
  -3  -5   7       26.19       28.50      1.31 o 
  -2  -5   7       11.34       15.49      0.97 o 
  -1  -5   7      213.62      240.15     18.63 o 
   0  -5   7       10.76        9.55      0.49 o 
   1  -5   7       10.78       11.46      0.60 o 
   2  -5   7       89.44       88.30      2.89 o 
   3  -5   7      331.23      383.70      9.09 o 
   4  -5   7       55.69       55.42      2.11 o 
   5  -5   7        6.20        5.89      1.04 o 
  -5  -4   7       23.67       20.02      1.34 o 
  -4  -4   7        0.09        0.11      0.53 o 
  -3  -4   7       16.33       17.33      1.04 o 
  -2  -4   7      257.96      272.67      8.26 o 
  -1  -4   7        2.49        2.04      0.35 o 
   0  -4   7       24.88       23.85      0.71 o 
   1  -4   7      521.81      528.57     50.98 o 
   2  -4   7       78.15       80.38      2.89 o 
   3  -4   7      289.09      316.43      8.47 o 
   4  -4   7        4.06        4.72      0.90 o 
   5  -4   7        5.10        3.85      0.87 o 
  -6  -3   7        1.76        0.83      0.80 o 
  -5  -3   7        4.75        2.90      0.78 o 
  -4  -3   7        2.32        1.54      0.69 o 
  -3  -3   7      136.55      151.59      6.11 o 
  -2  -3   7      277.87      280.81      8.63 o 
  -1  -3   7        9.14       11.45      0.53 o 
   0  -3   7      314.28      296.81     10.94 o 
   1  -3   7       48.44       59.28      5.21 o 
   2  -3   7      124.14      113.75      5.50 o 
   3  -3   7       16.17       19.19      1.08 o 
   4  -3   7       17.13       17.77      1.17 o 
   5  -3   7       10.33        9.53      0.94 o 
  -6  -2   7        2.15        1.96      0.60 o 
  -5  -2   7       26.16       27.01      1.33 o 
  -4  -2   7       16.94       17.98      1.06 o 
  -3  -2   7       12.61       15.72      0.92 o 
  -2  -2   7       28.90       16.47      0.94 o 
  -1  -2   7      293.70      280.89     22.70 o 
   0  -2   7      548.93      502.12     16.72 o 
   1  -2   7      735.21      791.23     75.46 o 
   2  -2   7       33.78       35.77      1.45 o 
   3  -2   7      182.87      219.29      7.27 o 
   4  -2   7       28.88       27.13      1.36 o 
   5  -2   7        5.01        4.49      0.80 o 
  -6  -1   7       14.69       13.31      1.04 o 
  -5  -1   7       18.84       22.53      1.26 o 
  -4  -1   7       24.66       27.73      1.26 o 
  -3  -1   7        0.13        1.70      0.57 o 
  -2  -1   7      580.96      568.78     12.00 o 
  -1  -1   7       68.82       54.05      1.49 o 
   0  -1   7     1607.18     1597.10     47.76 o 
   1  -1   7      114.64      115.86     10.14 o 
   2  -1   7      359.15      380.38      9.84 o 
   3  -1   7      258.34      285.64      8.22 o 
   4  -1   7        1.12        2.01      0.57 o 
   5  -1   7       11.13       13.82      1.22 o 
  -6   0   7       31.31       32.49      1.41 o 
  -5   0   7        3.15        2.97      0.71 o 
  -4   0   7       30.97       37.75      1.56 o 
  -3   0   7       63.05       60.18      2.36 o 
  -2   0   7        2.83        1.64      0.44 o 
  -1   0   7       90.11       82.62      2.23 o 
   0   0   7     1110.13     1086.18     36.96 o 
   1   0   7       17.47       21.02      2.45 o 
   2   0   7       51.43       41.93      1.63 o 
   3   0   7       70.21       79.78      2.67 o 
   4   0   7        3.95        4.22      0.71 o 
   5   0   7       33.43       25.72      1.40 o 
  -6   1   7        1.79        0.37      0.97 o 
  -5   1   7        1.20        2.16      0.99 o 
  -4   1   7      206.31      224.40      7.31 o 
  -3   1   7      187.43      206.40      7.28 o 
  -2   1   7      408.48      372.20      9.60 o 
  -1   1   7       27.57       29.14      0.85 o 
   0   1   7      108.51       97.69      5.10 o 
   1   1   7      150.79      163.03     17.45 o 
   2   1   7       20.75       19.70      1.03 o 
   3   1   7      225.26      252.83      7.47 o 
   4   1   7       17.85       16.20      1.08 o 
   5   1   7        2.48        1.54      0.74 o 
  -6   2   7       66.38       66.06      2.23 o 
  -5   2   7       17.23       17.40      1.29 o 
  -4   2   7       89.43       99.54      4.79 o 
  -3   2   7       13.56       12.75      0.90 o 
  -2   2   7        1.11        2.00      0.46 o 
  -1   2   7      109.79      125.38      3.89 o 
   0   2   7      122.14      105.84      3.65 o 
   1   2   7       29.84       33.28      6.16 o 
   2   2   7      697.84      707.24     12.75 o 
   3   2   7        8.51       12.27      1.27 o 
   4   2   7        0.06        0.11      0.53 o 
   5   2   7        5.61        3.78      0.81 o 
  -6   3   7       15.47       14.02      1.31 o 
  -5   3   7       36.09       42.02      1.79 o 
  -4   3   7       68.73       67.76      2.55 o 
  -3   3   7      414.45      387.84      9.30 o 
  -2   3   7       49.66       32.23      1.27 o 
  -1   3   7       19.07       16.48      0.80 o 
   0   3   7       96.43      101.36     12.44 o 
   1   3   7       26.65       29.50      5.31 o 
   2   3   7        7.53        5.48      0.78 o 
   3   3   7       39.10       39.70      1.57 o 
   4   3   7        5.43        5.20      0.90 o 
  -6   4   7        2.80        2.44      0.74 o 
  -5   4   7        6.41        4.42      0.83 o 
  -4   4   7      432.97      419.99      9.47 o 
  -3   4   7        1.24        0.71      0.57 o 
  -2   4   7       38.59       30.47      1.20 o 
  -1   4   7       32.15       30.76      1.04 o 
   0   4   7       11.44       10.08      1.34 o 
   1   4   7        7.55        8.32      2.65 o 
   2   4   7      129.84      120.12      5.14 o 
   3   4   7        6.21        5.96      0.72 o 
   4   4   7       12.17       10.93      1.04 o 
  -6   5   7       34.44       31.64      1.43 o 
  -5   5   7        7.16        6.08      0.95 o 
  -4   5   7        1.06        0.14      0.62 o 
  -3   5   7      234.38      236.84      6.89 o 
  -2   5   7        9.29        8.45      0.80 o 
  -1   5   7        5.18        2.80      0.42 o 
   0   5   7       93.24      108.03     10.92 o 
   1   5   7        0.32       -0.18      0.38 o 
   2   5   7       43.09       46.41      1.68 o 
   3   5   7        4.36        2.95      0.94 o 
  -5   6   7       18.46       15.84      1.13 o 
  -4   6   7        3.42        3.87      0.71 o 
  -3   6   7       15.16       14.34      1.06 o 
  -2   6   7       30.80       30.66      1.33 o 
  -1   6   7        0.00       -0.13      0.32 o 
   0   6   7        7.99       11.08      0.99 o 
   1   6   7       28.53       34.40      8.50 o 
   2   6   7        0.54       -0.27      0.44 o 
   3   6   7       10.17        5.76      0.81 o 
  -5   7   7        8.14        8.47      0.95 o 
  -4   7   7       61.15       56.55      2.07 o 
  -3   7   7        5.75        5.14      0.76 o 
  -2   7   7       35.05       35.33      1.50 o 
  -1   7   7        8.42        8.28      1.04 o 
   0   7   7        3.79        4.48      0.81 o 
   1   7   7        1.84        3.75      1.02 o 
   2   7   7       11.28       10.09      0.97 o 
  -4   8   7        3.02        2.60      0.62 o 
  -3   8   7        8.63        9.88      1.08 o 
  -2   8   7        1.06        0.28      0.76 o 
  -1   8   7        8.98        8.15      0.81 o 
   0   8   7        4.72        4.82      0.57 o 
   1   8   7        4.63        3.43      0.92 o 
  -2   9   7        0.04       -0.04      0.49 o 
  -1   9   7       10.11        8.99      2.16 o 
  -2 -10   8       13.70       16.92      1.15 o 
  -1 -10   8        0.52        0.36      0.41 o 
   0 -10   8       21.84       22.87      0.94 o 
   1 -10   8       40.46       44.89      5.43 o 
   2 -10   8       32.49       27.22      1.47 o 
  -3  -9   8        2.64        0.53      0.94 o 
  -2  -9   8        7.92        8.04      0.90 o 
  -1  -9   8        8.23       12.35      0.72 o 
   0  -9   8        7.18       10.23      1.71 o 
   1  -9   8       21.22       21.44      1.58 o 
   2  -9   8       39.81       39.96      1.65 o 
   3  -9   8        5.08        6.93      0.83 o 
  -3  -8   8        4.56        5.41      0.83 o 
  -2  -8   8        1.25        1.54      0.57 o 
  -1  -8   8       37.50       41.49      2.71 o 
   0  -8   8       29.56       31.49      1.00 o 
   1  -8   8        3.47        3.06      0.53 o 
   2  -8   8       20.41       18.37      1.13 o 
   3  -8   8       14.03       12.99      1.10 o 
   4  -8   8        2.88        2.05      0.69 o 
  -4  -7   8        3.64        2.83      0.71 o 
  -3  -7   8       20.98       25.20      1.27 o 
  -2  -7   8       34.54       40.64      1.63 o 
  -1  -7   8       31.16       34.60      2.72 o 
   0  -7   8       16.72       16.65      0.77 o 
   1  -7   8       92.06       99.99      8.17 o 
   2  -7   8        4.80        5.30      0.78 o 
   3  -7   8      156.16      154.38      5.75 o 
   4  -7   8        7.95        8.71      0.88 o 
  -5  -6   8        0.01       -0.32      0.51 o 
  -4  -6   8       24.69       20.27      1.17 o 
  -3  -6   8        7.83        8.68      0.90 o 
  -2  -6   8       12.13       11.39      0.92 o 
  -1  -6   8       74.13       75.76      2.42 o 
   0  -6   8       38.25       39.17      1.11 o 
   1  -6   8       55.41       57.54      4.00 o 
   2  -6   8      200.26      188.37      6.61 o 
   3  -6   8       17.09       16.44      1.15 o 
   4  -6   8       57.30       58.23      2.05 o 
   5  -6   8       30.45       25.24      1.49 o 
  -5  -5   8        2.65        0.53      0.69 o 
  -4  -5   8        2.61        2.19      0.65 o 
  -3  -5   8      406.97      453.26      9.91 o 
  -2  -5   8      207.03      216.04      7.28 o 
  -1  -5   8        2.35        2.28      0.39 o 
   0  -5   8        1.88        0.80      0.65 o 
   1  -5   8        2.47        3.10      0.53 o 
   2  -5   8       67.42       63.75      2.37 o 
   3  -5   8      396.07      419.92      9.42 o 
   4  -5   8        1.27        0.57      0.71 o 
   5  -5   8        7.76        5.43      0.88 o 
  -5  -4   8       44.76       43.68      1.70 o 
  -4  -4   8        2.10        2.19      0.60 o 
  -3  -4   8        0.53        0.27      0.81 o 
  -2  -4   8      310.86      338.43      9.24 o 
  -1  -4   8        7.47        6.67      0.46 o 
   0  -4   8        3.07        4.84      1.81 o 
   1  -4   8      287.25      313.37     31.85 o 
   2  -4   8        0.03        0.28      0.58 o 
   3  -4   8        0.07       -0.60      0.60 o 
   4  -4   8       61.54       69.15      2.46 o 
   5  -4   8        4.13        3.94      0.83 o 
  -6  -3   8        0.89       -0.60      0.60 o 
  -5  -3   8        4.55        1.54      0.71 o 
  -4  -3   8      100.39      109.92      5.00 o 
  -3  -3   8      107.83      111.50      5.46 o 
  -2  -3   8       77.92       85.65      3.03 o 
  -1  -3   8       61.35       58.41      4.42 o 
   0  -3   8        9.76        7.17      0.85 o 
   1  -3   8      262.68      284.55     15.31 o 
   2  -3   8      294.33      295.78      8.64 o 
   3  -3   8       15.26       16.41      1.10 o 
   4  -3   8        0.06       -0.35      0.35 o 
   5  -3   8        2.79        4.61      0.78 o 
  -6  -2   8       11.67       12.57      1.08 o 
  -5  -2   8       12.70       13.40      0.97 o 
  -4  -2   8        0.35        1.24      0.62 o 
  -3  -2   8       55.34       46.57      1.68 o 
  -2  -2   8        7.13        6.74      0.72 o 
  -1  -2   8       12.15       15.21      0.79 o 
   0  -2   8      289.35      254.96     21.57 o 
   1  -2   8      273.65      321.40     24.55 o 
   2  -2   8        1.56        0.05      0.46 o 
   3  -2   8        5.48        2.35      0.65 o 
   4  -2   8        0.02       -0.35      0.35 o 
   5  -2   8       23.58       18.89      1.31 o 
  -6  -1   8        0.00       -0.46      0.46 o 
  -5  -1   8        7.41        4.47      0.85 o 
  -4  -1   8      107.81      112.53      5.43 o 
  -3  -1   8       13.30       14.45      0.90 o 
  -2  -1   8      759.23      754.39     13.92 o 
  -1  -1   8        5.75        6.92      0.67 o 
   0  -1   8       12.61       15.73      0.64 o 
   1  -1   8       17.03       17.11      1.13 o 
   2  -1   8        1.44        2.40      0.58 o 
   3  -1   8        1.74        3.50      0.67 o 
   4  -1   8       10.22       11.86      0.95 o 
   5  -1   8        0.15        0.62      0.65 o 
  -6   0   8        6.78        6.75      0.95 o 
  -5   0   8        0.08        0.09      0.48 o 
  -4   0   8       20.13       27.92      1.29 o 
  -3   0   8       13.41       14.43      0.95 o 
  -2   0   8       52.89       60.73      2.55 o 
  -1   0   8      707.98      716.76     21.96 o 
   0   0   8       85.87       79.95      3.39 o 
   1   0   8        4.52        6.88      0.47 o 
   2   0   8      199.38      198.09      7.17 o 
   3   0   8       55.94       55.96      2.18 o 
   4   0   8        0.91        0.76      0.51 o 
   5   0   8        2.76        1.06      0.58 o 
  -6   1   8       23.98       27.55      1.43 o 
  -5   1   8        4.14        3.82      0.76 o 
  -4   1   8       58.21       61.46      2.32 o 
  -3   1   8       83.30       75.05      2.75 o 
  -2   1   8       49.20       50.59      2.11 o 
  -1   1   8       43.95       42.72      1.27 o 
   0   1   8      120.52      114.30      3.80 o 
   1   1   8       32.18       42.80      4.32 o 
   2   1   8      304.05      306.39      8.44 o 
   3   1   8        0.06       -0.11      0.39 o 
   4   1   8        0.07        0.04      0.55 o 
  -6   2   8        1.35        0.62      1.06 o 
  -5   2   8        7.75        9.65      0.97 o 
  -4   2   8       27.40       31.04      1.40 o 
  -3   2   8       22.40       25.03      1.27 o 
  -2   2   8       19.42       29.68      1.19 o 
  -1   2   8      155.56      146.24      6.59 o 
   0   2   8      230.21      229.59     22.05 o 
   1   2   8       76.90       73.80     13.49 o 
   2   2   8       15.36       15.28      0.99 o 
   3   2   8       12.71       14.32      0.99 o 
   4   2   8       21.08       22.40      1.26 o 
  -6   3   8        3.81        3.71      0.85 o 
  -5   3   8        0.08        0.67      0.69 o 
  -4   3   8       14.83       14.60      1.04 o 
  -3   3   8      112.45       99.09      3.46 o 
  -2   3   8        9.01        9.62      0.80 o 
  -1   3   8       45.27       45.85      1.25 o 
   0   3   8        0.02        0.32      0.46 o 
   1   3   8      144.93      152.88     23.30 o 
   2   3   8      210.01      236.95      6.97 o 
   3   3   8        4.91        7.07      0.81 o 
   4   3   8        3.19        3.06      0.72 o 
  -6   4   8       26.31       23.52      1.49 o 
  -5   4   8       12.64       12.94      1.10 o 
  -4   4   8       31.82       28.00      1.49 o 
  -3   4   8       18.72       25.50      1.24 o 
  -2   4   8       43.74       46.83      1.79 o 
  -1   4   8       14.39       13.19      0.70 o 
   0   4   8      147.46      158.53     17.19 o 
   1   4   8      228.74      272.63     44.33 o 
   2   4   8      161.89      165.82      5.88 o 
   3   4   8        0.39        0.32      0.51 o 
  -5   5   8        4.55        2.17      0.65 o 
  -4   5   8       11.38        9.21      0.95 o 
  -3   5   8        4.52        3.34      0.64 o 
  -2   5   8       30.54       32.73      1.40 o 
  -1   5   8      172.09      164.20     21.77 o 
   0   5   8        0.24       -0.15      0.26 o 
   1   5   8       80.30       95.11     22.81 o 
   2   5   8       13.62       11.92      1.01 o 
   3   5   8        1.38        1.77      0.62 o 
  -5   6   8        6.11        5.07      0.78 o 
  -4   6   8       56.51       48.90      1.86 o 
  -3   6   8        9.41        9.90      1.01 o 
  -2   6   8       43.62       40.50      1.56 o 
  -1   6   8       81.89       78.63      8.13 o 
   0   6   8       33.13       38.14      5.15 o 
   1   6   8       14.42       17.21      4.11 o 
   2   6   8       13.90       14.66      1.06 o 
  -4   7   8        2.11        2.51      0.74 o 
  -3   7   8        4.23        3.02      1.01 o 
  -2   7   8       14.93       16.02      1.13 o 
  -1   7   8       36.50       34.32      3.39 o 
   0   7   8        2.92        4.45      0.51 o 
   1   7   8       61.26       88.63     29.53 o 
  -3   8   8        0.03       -0.30      0.48 o 
  -2   8   8        0.13        1.01      0.60 o 
  -1   8   8       19.53       22.49      4.17 o 
   0   8   8        2.27        0.74      0.51 o 
  -1 -10   9       36.09       41.44      4.36 o 
   0 -10   9       17.44       20.56      0.91 o 
   1 -10   9       19.39       20.19      2.81 o 
   2 -10   9        0.08        0.74      0.53 o 
  -2  -9   9       30.04       34.81      1.59 o 
  -1  -9   9       10.68        9.15      0.75 o 
   0  -9   9       52.10       54.96      3.55 o 
   1  -9   9        2.10        1.65      0.45 o 
   2  -9   9        8.41        9.16      0.90 o 
   3  -9   9       41.30       33.28      1.65 o 
  -3  -8   9        3.45        4.01      0.76 o 
  -2  -8   9       24.05       20.67      1.34 o 
  -1  -8   9       94.16      107.32      4.16 o 
   0  -8   9       10.40       12.16      0.74 o 
   1  -8   9      227.21      240.26     36.21 o 
   2  -8   9        3.03        2.49      0.64 o 
   3  -8   9        0.16       -0.49      0.55 o 
   4  -8   9        0.87        1.06      0.64 o 
  -4  -7   9        0.19       -0.18      0.55 o 
  -3  -7   9       92.33       92.46      4.11 o 
  -2  -7   9        5.81        6.35      0.78 o 
  -1  -7   9       90.76       99.39      2.64 o 
   0  -7   9       87.39       87.28      6.35 o 
   1  -7   9       15.81       14.47      0.77 o 
   2  -7   9        1.08        1.45      0.83 o 
   3  -7   9      125.41      123.92      4.88 o 
   4  -7   9        0.47        0.37      0.69 o 
  -4  -6   9        6.34        6.13      0.87 o 
  -3  -6   9        1.86        0.99      0.78 o 
  -2  -6   9      230.64      229.27      6.98 o 
  -1  -6   9       49.57       54.93      1.37 o 
   0  -6   9       66.72       70.12      2.24 o 
   1  -6   9       31.34       32.13      4.29 o 
   2  -6   9        6.81        4.05      0.81 o 
   3  -6   9        4.91        3.64      1.10 o 
   4  -6   9       29.06       29.22      1.50 o 
  -5  -5   9        2.50        2.19      0.72 o 
  -4  -5   9        4.17        4.33      0.85 o 
  -3  -5   9      342.33      335.45      8.50 o 
  -2  -5   9       14.27       14.87      0.97 o 
  -1  -5   9        8.37        9.02      0.58 o 
   0  -5   9        1.28        0.79      0.32 o 
   1  -5   9       59.57       63.09      8.48 o 
   2  -5   9       41.20       41.66      1.68 o 
   3  -5   9        1.03        0.34      0.72 o 
   4  -5   9       19.29       20.76      1.26 o 
  -5  -4   9       23.28       19.98      1.22 o 
  -4  -4   9        0.28        0.88      0.49 o 
  -3  -4   9        2.32        2.90      0.72 o 
  -2  -4   9      256.78      252.59      7.86 o 
  -1  -4   9        4.18        3.94      0.47 o 
   0  -4   9       30.97       27.67      0.88 o 
   1  -4   9        0.63        1.03      0.33 o 
   2  -4   9      107.78       98.09      3.33 o 
   3  -4   9        4.82        6.35      0.81 o 
   4  -4   9        3.25        1.77      0.88 o 
   5  -4   9       31.32       28.05      1.57 o 
  -5  -3   9        7.18        5.73      0.74 o 
  -4  -3   9      150.29      160.49      6.16 o 
  -3  -3   9        0.29       -0.04      0.48 o 
  -2  -3   9      203.67      188.19      7.00 o 
  -1  -3   9        1.21        2.34      0.43 o 
   0  -3   9      155.61      153.98      5.89 o 
   1  -3   9       22.45       25.64      2.44 o 
   2  -3   9      186.12      179.14      6.61 o 
   3  -3   9       41.33       45.37      1.73 o 
   4  -3   9       18.07       19.61      1.26 o 
   5  -3   9        0.10       -0.30      0.65 o 
  -6  -2   9       18.02       16.81      1.27 o 
  -5  -2   9        0.72        0.90      0.55 o 
  -4  -2   9        0.07        0.39      0.60 o 
  -3  -2   9       54.55       48.07      2.05 o 
  -2  -2   9       46.33       37.60      1.35 o 
  -1  -2   9       98.65       90.93      2.86 o 
   0  -2   9      614.95      620.55     14.61 o 
   1  -2   9       21.33       22.95      2.33 o 
   2  -2   9       16.83       20.58      1.08 o 
   3  -2   9        0.47        1.45      0.53 o 
   4  -2   9       14.52       13.67      1.10 o 
   5  -2   9        6.95        6.79      0.85 o 
  -6  -1   9        3.15        3.00      0.72 o 
  -5  -1   9        0.26        0.09      0.60 o 
  -4  -1   9       17.18       15.93      1.10 o 
  -3  -1   9       58.11       65.13      2.46 o 
  -2  -1   9      173.02      168.13      6.81 o 
  -1  -1   9      190.50      196.58      7.60 o 
   0  -1   9        1.05        0.09      0.28 o 
   1  -1   9      276.04      305.74     33.63 o 
   2  -1   9        0.28       -0.32      0.42 o 
   3  -1   9       25.27       29.29      1.34 o 
   4  -1   9        1.45        0.34      0.48 o 
   5  -1   9        1.99        0.39      0.87 o 
  -6   0   9        1.57        0.74      0.74 o 
  -5   0   9        1.47        2.76      0.60 o 
  -4   0   9       37.61       43.81      1.73 o 
  -3   0   9       85.78       94.47      3.35 o 
  -2   0   9        0.13        0.72      0.51 o 
  -1   0   9       27.84       25.68      0.84 o 
   0   0   9       14.55       16.65      1.68 o 
   1   0   9       37.09       37.45      3.67 o 
   2   0   9       16.56       16.59      0.99 o 
   3   0   9       23.28       20.36      1.20 o 
   4   0   9       40.91       42.19      1.72 o 
  -6   1   9        3.99        5.44      0.81 o 
  -5   1   9        0.10        0.34      0.60 o 
  -4   1   9       27.13       25.81      1.27 o 
  -3   1   9      239.06      240.65      7.48 o 
  -2   1   9      197.94      208.22      7.21 o 
  -1   1   9       18.53       14.66      0.62 o 
   0   1   9        0.59        0.20      0.29 o 
   1   1   9       75.27       72.18      7.60 o 
   2   1   9       49.67       53.83      2.14 o 
   3   1   9       63.50       62.20      2.14 o 
   4   1   9       13.34       13.91      1.08 o 
  -6   2   9        0.17        0.35      0.69 o 
  -5   2   9       60.66       67.89      2.44 o 
  -4   2   9       39.37       37.53      1.56 o 
  -3   2   9        0.11        0.21      0.65 o 
  -2   2   9       26.95       19.81      1.06 o 
  -1   2   9       56.00       55.09      1.60 o 
   0   2   9        5.47        4.22      0.58 o 
   1   2   9      331.33      391.13     75.82 o 
   2   2   9       90.77       85.45      2.99 o 
   3   2   9       21.21       18.60      1.17 o 
   4   2   9        9.82        8.87      0.92 o 
  -6   3   9        4.00        3.16      0.72 o 
  -5   3   9        6.64        6.91      0.88 o 
  -4   3   9       52.11       52.99      1.82 o 
  -3   3   9        5.30        5.80      0.80 o 
  -2   3   9       14.74       16.20      0.95 o 
  -1   3   9        8.99       11.27      1.03 o 
   0   3   9        7.31        6.73      0.54 o 
   1   3   9       66.33       75.07     12.39 o 
   2   3   9       44.74       44.13      1.61 o 
   3   3   9        0.00       -0.04      0.48 o 
   4   3   9        0.18        0.12      0.60 o 
  -5   4   9       20.89       19.43      1.31 o 
  -4   4   9       63.83       56.09      1.95 o 
  -3   4   9       40.48       40.56      1.61 o 
  -2   4   9       20.83       19.10      1.08 o 
  -1   4   9       24.16       25.70      0.84 o 
   0   4   9       14.03       15.24      2.97 o 
   1   4   9        0.49        0.30      0.37 o 
   2   4   9        0.08       -0.35      0.35 o 
   3   4   9        3.80        2.40      0.62 o 
  -5   5   9        3.17        2.60      0.71 o 
  -4   5   9       17.36       18.71      1.15 o 
  -3   5   9        1.40        1.24      0.60 o 
  -2   5   9       69.34       78.13      2.43 o 
  -1   5   9        0.00        0.23      0.30 o 
   0   5   9        1.32        1.69      0.38 o 
   1   5   9       29.80       41.18     10.16 o 
   2   5   9        3.15        3.48      0.95 o 
   3   5   9        7.99        9.19      0.92 o 
  -5   6   9        8.09        7.05      0.80 o 
  -4   6   9        7.04        5.41      0.83 o 
  -3   6   9        0.08       -0.05      0.48 o 
  -2   6   9        1.22        0.32      0.65 o 
  -1   6   9       13.11       18.38      2.43 o 
   0   6   9       33.03       36.57      7.17 o 
   1   6   9       41.94       61.59     16.46 o 
   2   6   9        0.13        0.21      0.48 o 
  -4   7   9        0.27        0.76      0.80 o 
  -3   7   9       15.11       18.95      1.26 o 
  -2   7   9        9.84       13.68      1.04 o 
  -1   7   9       20.36       23.70      3.11 o 
   0   7   9       13.63       18.99      6.67 o 
   1   7   9        0.37        0.58      0.40 o 
  -3   8   9        0.69        1.47      0.64 o 
  -2   8   9       26.83       28.60      1.34 o 
  -1   8   9        1.20        0.77      0.72 o 
  -1 -10  10       19.88       22.68      1.73 o 
   0 -10  10        1.06        0.47      0.99 o 
   1 -10  10        5.84        5.21      0.58 o 
  -2  -9  10        1.40        0.48      0.60 o 
  -1  -9  10        2.35        2.19      0.49 o 
   0  -9  10       77.36       81.15      6.65 o 
   1  -9  10        4.98        4.11      0.54 o 
   2  -9  10        1.16        0.88      0.58 o 
  -3  -8  10        1.49        0.37      0.62 o 
  -2  -8  10       54.40       54.47      2.04 o 
  -1  -8  10       15.70       18.17      0.84 o 
   0  -8  10       45.88       46.95      2.49 o 
   1  -8  10       12.30       12.69      2.61 o 
   2  -8  10       32.89       29.98      1.50 o 
   3  -8  10        2.39        1.56      0.65 o 
  -4  -7  10        0.03        0.23      0.57 o 
  -3  -7  10       33.95       30.51      1.66 o 
  -2  -7  10        2.07        1.13      0.65 o 
  -1  -7  10       70.00       77.04      1.86 o 
   0  -7  10       48.75       50.10      2.86 o 
   1  -7  10        7.51        9.58      0.62 o 
   2  -7  10       70.84       74.12      2.44 o 
   3  -7  10       43.28       41.37      1.77 o 
   4  -7  10        8.58        9.99      0.99 o 
  -4  -6  10        0.74       -0.35      0.51 o 
  -3  -6  10        0.13        0.49      0.57 o 
  -2  -6  10       10.16       13.01      1.03 o 
  -1  -6  10       18.02       17.50      0.76 o 
   0  -6  10      205.92      208.77     14.24 o 
   1  -6  10       33.62       36.25      3.39 o 
   2  -6  10      405.85      374.34      8.72 o 
   3  -6  10        5.76        5.76      0.85 o 
   4  -6  10        0.06        0.09      0.51 o 
  -5  -5  10        0.29        0.60      0.58 o 
  -4  -5  10       12.45       11.65      1.06 o 
  -3  -5  10        0.59        0.81      0.72 o 
  -2  -5  10       42.90       39.41      1.57 o 
  -1  -5  10       32.33       30.79      0.92 o 
   0  -5  10      493.74      489.51     35.70 o 
   1  -5  10        4.17        4.55      0.75 o 
   2  -5  10       21.79       24.46      1.38 o 
   3  -5  10       69.17       65.72      2.21 o 
   4  -5  10       47.84       44.27      1.70 o 
  -5  -4  10        3.15        3.62      0.74 o 
  -4  -4  10        8.12        8.91      0.90 o 
  -3  -4  10       51.16       49.81      1.84 o 
  -2  -4  10        0.07        0.58      0.48 o 
  -1  -4  10      183.35      176.12      4.75 o 
   0  -4  10       58.96       65.94      3.84 o 
   1  -4  10       70.48       68.62      7.94 o 
   2  -4  10      226.74      218.38      6.94 o 
   3  -4  10        5.89        3.62      0.76 o 
   4  -4  10        3.14        3.09      0.85 o 
  -5  -3  10        0.74        0.72      0.57 o 
  -4  -3  10       32.75       29.44      1.42 o 
  -3  -3  10       95.48       89.23      3.28 o 
  -2  -3  10      108.37      108.25      3.65 o 
  -1  -3  10        0.33        0.20      0.34 o 
   0  -3  10      398.31      376.46     23.18 o 
   1  -3  10       66.11       79.61      9.53 o 
   2  -3  10        0.05       -0.30      0.30 o 
   3  -3  10       37.71       41.45      1.73 o 
   4  -3  10        5.82        3.99      0.87 o 
  -6  -2  10        0.90        0.32      0.58 o 
  -5  -2  10       18.37       17.20      1.26 o 
  -4  -2  10       15.07       16.55      1.10 o 
  -3  -2  10        0.02        0.04      0.60 o 
  -2  -2  10      133.84      129.12      5.97 o 
  -1  -2  10      259.00      232.50      5.51 o 
   0  -2  10       14.22       16.50      0.70 o 
   1  -2  10      116.95      120.84     15.11 o 
   2  -2  10       23.42       25.54      1.20 o 
   3  -2  10        5.37        2.17      0.65 o 
   4  -2  10       34.22       34.53      1.56 o 
  -6  -1  10        2.47        0.78      0.90 o 
  -5  -1  10        5.01        4.40      0.80 o 
  -4  -1  10        0.96       -0.05      0.46 o 
  -3  -1  10      288.90      288.13      8.42 o 
  -2  -1  10       38.85       48.19      1.93 o 
  -1  -1  10      759.18      739.74     11.92 o 
   0  -1  10        0.23        0.62      0.32 o 
   1  -1  10       99.99      131.49     10.25 o 
   2  -1  10       22.98       24.27      1.18 o 
   3  -1  10       46.51       46.35      1.77 o 
   4  -1  10       16.92       15.40      1.17 o 
  -6   0  10        1.15        2.37      0.64 o 
  -5   0  10       13.94       16.14      1.13 o 
  -4   0  10       16.68       13.30      1.26 o 
  -3   0  10      133.57      129.32      5.59 o 
  -2   0  10      110.49      107.96      3.73 o 
  -1   0  10        9.00        8.07      0.51 o 
   0   0  10       30.64       31.76      1.88 o 
   1   0  10      161.64      198.12     28.04 o 
   2   0  10        1.95        1.40      0.46 o 
   3   0  10       36.70       37.75      1.61 o 
   4   0  10       11.85        9.33      0.99 o 
  -6   1  10        0.42       -0.04      0.55 o 
  -5   1  10        0.05        0.09      0.60 o 
  -4   1  10       26.63       32.21      1.40 o 
  -3   1  10      198.29      185.69      6.63 o 
  -2   1  10      200.61      186.22      6.83 o 
  -1   1  10       21.28       19.26      0.72 o 
   0   1  10        1.29        0.39      0.33 o 
   1   1  10        6.87        8.51      0.95 o 
   2   1  10       55.56       60.47      2.28 o 
   3   1  10        1.88        1.13      0.60 o 
   4   1  10       15.18       15.06      1.10 o 
  -6   2  10        0.01        0.62      0.55 o 
  -5   2  10      111.77      105.97      4.47 o 
  -4   2  10       18.28       18.60      1.26 o 
  -3   2  10       85.78       86.93      2.92 o 
  -2   2  10        8.83        8.54      0.80 o 
  -1   2  10        7.71        9.14      0.54 o 
   0   2  10       87.37       81.85      9.69 o 
   1   2  10       17.48       20.43      5.04 o 
   2   2  10       15.41       13.60      1.01 o 
   3   2  10       21.36       17.26      1.13 o 
  -5   3  10       11.25        9.78      1.08 o 
  -4   3  10      218.68      219.96      6.65 o 
  -3   3  10        4.61        3.80      0.69 o 
  -2   3  10       31.79       29.28      1.27 o 
  -1   3  10       11.86       14.68      0.79 o 
   0   3  10       53.39       59.60      4.18 o 
   1   3  10       39.62       49.79      9.58 o 
   2   3  10       26.95       24.19      1.33 o 
   3   3  10       26.72       24.56      1.38 o 
  -5   4  10        0.14        0.21      0.58 o 
  -4   4  10        7.24        4.61      0.87 o 
  -3   4  10       38.33       36.16      1.47 o 
  -2   4  10       72.61       78.25      2.67 o 
  -1   4  10       18.88       17.58      0.75 o 
   0   4  10        6.76       11.65      1.94 o 
   1   4  10       23.55       29.96      7.83 o 
   2   4  10        7.75        8.64      0.88 o 
   3   4  10        1.87        1.45      0.55 o 
  -5   5  10        0.01        0.94      0.53 o 
  -4   5  10        1.04        1.59      0.65 o 
  -3   5  10       40.39       40.16      1.56 o 
  -2   5  10        2.31        3.76      1.04 o 
  -1   5  10       42.72       44.84      7.25 o 
   0   5  10        3.04        3.86      1.46 o 
   1   5  10        0.80        0.28      0.49 o 
   2   5  10        1.21        0.69      0.72 o 
  -4   6  10       13.44       10.87      0.95 o 
  -3   6  10       10.61        8.66      1.03 o 
  -2   6  10       45.10       45.92      1.72 o 
  -1   6  10        0.25        0.53      0.42 o 
   0   6  10       12.13       16.34      3.13 o 
   1   6  10        0.78        0.89      0.64 o 
  -3   7  10       21.22       22.79      1.24 o 
  -2   7  10       10.98       13.35      1.11 o 
  -1   7  10        7.43        7.19      1.89 o 
   0   7  10        2.18        2.92      1.19 o 
  -2  -9  11       11.25        7.50      1.11 o 
  -1  -9  11       10.47       14.20      0.81 o 
   0  -9  11       16.53       13.56      0.76 o 
   1  -9  11        6.16        7.91      0.98 o 
   2  -9  11       12.45       11.88      1.01 o 
  -3  -8  11        8.78        7.97      0.97 o 
  -2  -8  11        1.20        0.11      0.76 o 
  -1  -8  11       39.36       42.26      1.17 o 
   0  -8  11        2.97        2.88      0.47 o 
   1  -8  11       66.54       73.44     16.19 o 
   2  -8  11       85.38       70.65      2.27 o 
   3  -8  11       11.24       12.57      1.26 o 
  -4  -7  11       16.91       12.71      1.10 o 
  -3  -7  11       81.42       77.39      2.39 o 
  -2  -7  11        5.56        5.30      0.80 o 
  -1  -7  11        7.06        7.69      0.61 o 
   0  -7  11       84.82       81.73      9.06 o 
   1  -7  11        1.61        0.91      0.93 o 
   2  -7  11       78.72       79.78      2.64 o 
   3  -7  11       23.93       24.35      1.38 o 
  -4  -6  11       20.40       19.10      1.22 o 
  -3  -6  11       56.16       54.94      1.82 o 
  -2  -6  11       40.34       44.32      1.68 o 
  -1  -6  11       30.47       33.40      1.00 o 
   0  -6  11        6.84        8.18      1.14 o 
   1  -6  11       15.90       17.57      2.32 o 
   2  -6  11       23.30       21.86      1.33 o 
   3  -6  11       32.88       28.60      1.43 o 
   4  -6  11        9.57        6.12      0.92 o 
  -5  -5  11        5.64        2.00      1.06 o 
  -4  -5  11       10.16        6.68      0.92 o 
  -3  -5  11       86.47       86.38      2.83 o 
  -2  -5  11       84.06       83.59      2.69 o 
  -1  -5  11      124.84      119.80      3.99 o 
   0  -5  11       22.76       24.25      0.95 o 
   1  -5  11       13.82       15.37      1.12 o 
   2  -5  11       12.13        8.73      0.90 o 
   3  -5  11       26.37       29.64      1.52 o 
   4  -5  11        2.61        1.91      0.71 o 
  -5  -4  11        4.30        5.21      0.85 o 
  -4  -4  11       67.69       63.01      2.21 o 
  -3  -4  11        0.90        0.14      0.65 o 
  -2  -4  11       11.86       11.55      0.97 o 
  -1  -4  11       15.48       12.42      1.13 o 
   0  -4  11        1.39        0.46      0.41 o 
   1  -4  11       98.98      100.88     20.82 o 
   2  -4  11        0.51        1.66      0.60 o 
   3  -4  11       21.15       21.40      1.29 o 
   4  -4  11        5.18        5.16      0.90 o 
  -5  -3  11        4.68        3.73      0.76 o 
  -4  -3  11        0.26        0.60      0.78 o 
  -3  -3  11      143.33      138.16      5.61 o 
  -2  -3  11        2.38        1.75      0.64 o 
  -1  -3  11      711.70      698.99      9.19 o 
   0  -3  11       32.49       36.25      1.50 o 
   1  -3  11        2.88        2.35      0.43 o 
   2  -3  11       16.56       13.24      0.95 o 
   3  -3  11       44.62       46.57      1.88 o 
   4  -3  11       20.37       17.40      1.26 o 
  -5  -2  11        5.43        6.42      0.80 o 
  -4  -2  11       20.89       17.58      1.45 o 
  -3  -2  11       34.91       38.73      1.49 o 
  -2  -2  11      360.87      351.73      9.19 o 
  -1  -2  11       80.73       80.61      2.04 o 
   0  -2  11        7.97        6.25      0.52 o 
   1  -2  11      260.23      282.87     44.77 o 
   2  -2  11       41.34       29.43      1.33 o 
   3  -2  11        0.36        0.23      0.53 o 
   4  -2  11        0.52        1.41      0.72 o 
  -5  -1  11        4.00        0.94      0.80 o 
  -4  -1  11       18.44       19.50      1.18 o 
  -3  -1  11       50.21       51.24      1.98 o 
  -2  -1  11       49.65       50.10      1.96 o 
  -1  -1  11      610.01      624.38     28.62 o 
   0  -1  11       35.10       31.31      1.96 o 
   1  -1  11       12.42       10.62      1.76 o 
   2  -1  11        0.01        1.70      0.51 o 
   3  -1  11       11.00        9.79      0.92 o 
   4  -1  11       12.06       15.57      1.13 o 
  -5   0  11       12.26       12.25      1.01 o 
  -4   0  11        0.81        0.07      0.65 o 
  -3   0  11       40.64       43.51      1.63 o 
  -2   0  11       83.46       81.04      3.01 o 
  -1   0  11      229.31      219.92     12.47 o 
   0   0  11        3.02        3.90      0.52 o 
   1   0  11        8.30        6.61      0.59 o 
   2   0  11       38.26       32.54      1.45 o 
   3   0  11       13.02       12.75      1.08 o 
   4   0  11        2.72        1.57      0.65 o 
  -5   1  11       16.85       12.96      1.13 o 
  -4   1  11       64.09       74.84      2.57 o 
  -3   1  11       21.56       21.13      1.17 o 
  -2   1  11      292.50      276.87      8.15 o 
  -1   1  11       20.20       18.84      0.76 o 
   0   1  11      210.21      213.77     28.52 o 
   1   1  11        0.13        0.14      0.35 o 
   2   1  11        4.59        4.12      0.67 o 
   3   1  11       39.59       42.19      1.82 o 
  -5   2  11        1.77        0.78      0.67 o 
  -4   2  11        5.01        5.36      0.83 o 
  -3   2  11       37.55       38.52      1.47 o 
  -2   2  11        3.69        4.01      0.87 o 
  -1   2  11       65.76       66.45      6.20 o 
   0   2  11        0.86        0.71      0.35 o 
   1   2  11      170.48      204.24     50.78 o 
   2   2  11       51.33       49.02      1.79 o 
   3   2  11        0.19       -0.49      0.53 o 
  -5   3  11        7.69        7.37      0.90 o 
  -4   3  11       18.80       21.17      1.38 o 
  -3   3  11       30.07       31.08      1.40 o 
  -2   3  11      113.96      112.28      4.79 o 
  -1   3  11       68.95       66.21      4.56 o 
   0   3  11       46.05       53.13      8.95 o 
   1   3  11        0.10        0.36      0.41 o 
   2   3  11        0.10       -0.28      0.44 o 
   3   3  11       17.98       16.69      1.27 o 
  -5   4  11        8.82        6.06      0.90 o 
  -4   4  11       21.73       20.34      1.29 o 
  -3   4  11        3.68        3.34      0.72 o 
  -2   4  11      119.58      128.55      5.12 o 
  -1   4  11        0.41        0.30      0.53 o 
   0   4  11        1.05        1.14      0.50 o 
   1   4  11       22.42       31.50      9.81 o 
   2   4  11        3.72        1.80      0.58 o 
  -4   5  11        2.14        0.80      0.88 o 
  -3   5  11       24.43       21.88      1.31 o 
  -2   5  11        7.67        7.37      0.78 o 
  -1   5  11       78.24       81.29      8.09 o 
   0   5  11        0.10       -0.14      0.32 o 
   1   5  11        0.67        1.34      0.39 o 
  -4   6  11        1.33        1.41      0.53 o 
  -3   6  11       21.72       24.67      1.34 o 
  -2   6  11        0.11       -0.05      0.57 o 
  -1   6  11        0.04       -0.09      0.38 o 
   0   6  11        1.99        3.02      1.25 o 
  -2   7  11       14.43       19.39      1.22 o 
  -1   7  11        0.48        0.50      0.40 o 
  -1  -9  12       10.11       11.57      0.79 o 
   0  -9  12        3.36        2.57      0.58 o 
   1  -9  12        0.05       -0.02      0.33 o 
  -2  -8  12        5.61        5.94      0.83 o 
  -1  -8  12       11.56       13.70      1.36 o 
   0  -8  12        5.13        4.89      0.59 o 
   1  -8  12        0.02       -0.13      0.49 o 
   2  -8  12        0.00       -0.49      0.57 o 
  -3  -7  12       11.83       12.00      1.08 o 
  -2  -7  12       36.61       37.91      1.66 o 
  -1  -7  12       20.69       22.75      0.88 o 
   0  -7  12        1.53        1.69      0.42 o 
   1  -7  12       19.09       20.53      4.46 o 
   2  -7  12        3.16        0.81      0.85 o 
   3  -7  12       20.70       21.71      1.36 o 
  -4  -6  12        4.26        2.42      1.20 o 
  -3  -6  12       13.36       13.29      1.06 o 
  -2  -6  12       32.59       36.42      1.65 o 
  -1  -6  12       73.30       72.03      1.75 o 
   0  -6  12       10.28       10.96      1.13 o 
   1  -6  12       54.53       66.99     12.62 o 
   2  -6  12        0.12        0.05      0.46 o 
   3  -6  12       10.41        9.16      1.10 o 
  -4  -5  12       17.94       13.23      1.11 o 
  -3  -5  12        1.11        0.76      0.76 o 
  -2  -5  12        2.63        0.92      0.64 o 
  -1  -5  12       92.13       90.24      3.22 o 
   0  -5  12       85.27       87.74      7.90 o 
   1  -5  12       18.17       16.73      1.89 o 
   2  -5  12        7.74        9.85      1.15 o 
   3  -5  12       31.29       27.26      1.40 o 
  -5  -4  12        1.30        0.27      0.62 o 
  -4  -4  12        4.72        5.92      0.76 o 
  -3  -4  12       13.97       15.29      1.10 o 
  -2  -4  12       65.61       75.50      2.66 o 
  -1  -4  12      139.65      141.14      5.66 o 
   0  -4  12        7.35        6.91      1.59 o 
   1  -4  12        4.74        9.14      1.52 o 
   2  -4  12        2.03        1.71      0.80 o 
   3  -4  12       31.31       31.36      1.47 o 
  -5  -3  12        0.97        1.41      0.69 o 
  -4  -3  12       15.51       16.64      1.27 o 
  -3  -3  12        4.00        2.62      0.74 o 
  -2  -3  12      161.56      175.31      6.22 o 
  -1  -3  12        0.45        0.01      0.40 o 
   0  -3  12        0.51        0.12      0.34 o 
   1  -3  12       20.63       22.72      4.69 o 
   2  -3  12        0.34        0.14      0.67 o 
   3  -3  12        0.00       -0.02      0.46 o 
   4  -3  12       32.99       30.30      1.54 o 
  -5  -2  12        6.84        5.43      0.83 o 
  -4  -2  12       51.93       56.72      2.11 o 
  -3  -2  12        1.76       -0.04      0.87 o 
  -2  -2  12        4.78        6.47      0.92 o 
  -1  -2  12       94.93       95.01      6.40 o 
   0  -2  12       30.53       32.40      4.25 o 
   1  -2  12       25.72       37.18      8.37 o 
   2  -2  12       49.05       49.45      1.81 o 
   3  -2  12        0.93        0.28      0.85 o 
  -5  -1  12        1.53        1.45      0.60 o 
  -4  -1  12        2.38        2.01      0.69 o 
  -3  -1  12       35.03       41.40      1.70 o 
  -2  -1  12      227.67      224.59      7.19 o 
  -1  -1  12       23.19       21.47      2.64 o 
   0  -1  12      237.47      249.96     31.13 o 
   1  -1  12       16.95       13.79      2.17 o 
   2  -1  12       23.99       20.55      1.33 o 
   3  -1  12       48.65       48.29      1.77 o 
  -5   0  12        7.66        8.13      0.92 o 
  -4   0  12       17.72       21.91      1.36 o 
  -3   0  12       31.98       31.52      1.45 o 
  -2   0  12      363.26      385.65      9.70 o 
  -1   0  12        1.27        1.43      0.49 o 
   0   0  12      130.49      143.15     17.08 o 
   1   0  12      111.66      115.94     22.68 o 
   2   0  12       46.78       47.26      1.75 o 
   3   0  12        0.00        0.02      0.60 o 
  -5   1  12        7.06        6.22      0.99 o 
  -4   1  12       23.39       25.18      1.43 o 
  -3   1  12       10.21       12.06      1.03 o 
  -2   1  12       98.66      104.03      3.39 o 
  -1   1  12       25.87       29.43      2.73 o 
   0   1  12       96.15       95.44     12.33 o 
   1   1  12        0.01        1.00      0.38 o 
   2   1  12       19.60       20.35      1.18 o 
   3   1  12       12.39       11.08      1.03 o 
  -5   2  12       42.03       44.95      1.75 o 
  -4   2  12       25.42       30.19      1.45 o 
  -3   2  12        5.54        7.53      0.90 o 
  -2   2  12      146.25      136.79      5.61 o 
  -1   2  12        9.27        8.83      0.61 o 
   0   2  12        0.06       -0.03      0.43 o 
   1   2  12       10.89       13.72      5.16 o 
   2   2  12       11.41        9.46      0.97 o 
   3   2  12       12.41       10.77      1.40 o 
  -5   3  12        1.36        1.01      0.74 o 
  -4   3  12        5.72        5.97      0.99 o 
  -3   3  12       79.56       80.60      2.67 o 
  -2   3  12        0.02        0.05      0.69 o 
  -1   3  12       26.80       29.25      3.35 o 
   0   3  12        0.30        0.28      0.41 o 
   1   3  12       16.87       22.36      6.95 o 
   2   3  12        8.08        8.48      0.99 o 
  -4   4  12        0.76       -0.46      0.65 o 
  -3   4  12        9.71        8.68      1.06 o 
  -2   4  12       15.45       18.69      1.24 o 
  -1   4  12        0.22        0.29      0.36 o 
   0   4  12       17.23       19.60      4.96 o 
   1   4  12       13.85       24.20      7.70 o 
   2   4  12        7.32        6.47      0.88 o 
  -4   5  12        3.06        2.21      0.78 o 
  -3   5  12        6.96        8.34      0.95 o 
  -2   5  12       29.61       32.63      1.50 o 
  -1   5  12       14.22       16.63      3.16 o 
   0   5  12        6.42        7.76      2.58 o 
   1   5  12        0.14        0.07      0.53 o 
  -3   6  12       43.51       45.78      1.66 o 
  -2   6  12        9.26        7.80      0.92 o 
  -1   6  12        4.06        4.03      0.54 o 
  -2  -8  13       12.11       15.17      1.13 o 
  -1  -8  13        5.44        7.39      0.65 o 
   0  -8  13        0.01       -0.01      0.43 o 
   1  -8  13       79.44       84.65     25.33 o 
  -3  -7  13        2.38        2.39      0.64 o 
  -2  -7  13        8.90        7.71      0.90 o 
  -1  -7  13       30.37       34.74      1.10 o 
   0  -7  13        7.80        7.65      0.63 o 
   1  -7  13       12.71       12.93      2.95 o 
   2  -7  13       47.55       43.42      1.68 o 
  -3  -6  13        0.53        0.90      0.57 o 
  -2  -6  13       22.86       25.11      1.36 o 
  -1  -6  13        1.59        2.92      0.47 o 
   0  -6  13       36.57       37.11      4.34 o 
   1  -6  13       19.05       22.95      4.62 o 
   2  -6  13        2.61        2.37      0.71 o 
   3  -6  13       40.10       32.04      1.70 o 
  -4  -5  13        9.67        9.12      0.99 o 
  -3  -5  13        3.84        2.32      0.80 o 
  -2  -5  13        2.14        2.09      0.60 o 
  -1  -5  13       21.56       20.24      1.05 o 
   0  -5  13        2.91        2.45      0.71 o 
   1  -5  13       15.73       22.60      3.23 o 
   2  -5  13       16.85       13.07      1.06 o 
   3  -5  13        0.31       -0.57      0.57 o 
  -4  -4  13        6.09        7.16      0.80 o 
  -3  -4  13       10.50       10.41      0.94 o 
  -2  -4  13        5.18        4.37      0.88 o 
  -1  -4  13        4.70        4.38      0.71 o 
   0  -4  13       30.63       31.90      6.23 o 
   1  -4  13       18.69       22.07      4.96 o 
   2  -4  13       21.56       17.75      1.26 o 
   3  -4  13       25.13       20.85      1.34 o 
  -5  -3  13       17.41       13.72      1.13 o 
  -4  -3  13        0.07        0.58      0.57 o 
  -3  -3  13       21.87       28.15      1.40 o 
  -2  -3  13       29.30       26.60      1.34 o 
  -1  -3  13        0.25        0.04      0.34 o 
   0  -3  13       40.97       44.01      6.72 o 
   1  -3  13        0.01       -0.03      0.34 o 
   2  -3  13       25.11       18.09      1.17 o 
   3  -3  13        6.04        4.58      0.83 o 
  -5  -2  13        6.61        4.84      1.31 o 
  -4  -2  13        9.89       10.24      0.99 o 
  -3  -2  13       25.83       24.12      1.33 o 
  -2  -2  13      216.56      237.28      7.15 o 
  -1  -2  13        2.82        3.39      0.57 o 
   0  -2  13       13.16       16.38      1.80 o 
   1  -2  13       29.10       29.55      8.46 o 
   2  -2  13       39.47       32.23      1.57 o 
   3  -2  13        0.13        0.27      0.65 o 
  -5  -1  13       12.55       10.43      1.08 o 
  -4  -1  13        5.81        7.12      0.95 o 
  -3  -1  13      104.25      109.97      4.75 o 
  -2  -1  13       18.16       22.35      1.33 o 
  -1  -1  13        0.63        0.78      0.40 o 
   0  -1  13       16.91       20.95      2.63 o 
   1  -1  13        0.99        2.55      1.40 o 
   2  -1  13        2.64        0.48      0.88 o 
   3  -1  13       20.29       21.50      1.26 o 
  -5   0  13       49.72       51.90      1.86 o 
  -4   0  13        2.65        3.31      0.80 o 
  -3   0  13        5.95        6.81      0.81 o 
  -2   0  13       62.11       67.68      2.55 o 
  -1   0  13       75.64       77.92      9.14 o 
   0   0  13       14.69       19.59      3.58 o 
   1   0  13        0.06        0.42      0.39 o 
   2   0  13        4.54        2.97      0.72 o 
   3   0  13       28.62       27.75      1.50 o 
  -5   1  13        8.58        7.51      0.97 o 
  -4   1  13       22.15       24.77      1.41 o 
  -3   1  13       20.52       21.34      1.27 o 
  -2   1  13       35.18       39.22      1.59 o 
  -1   1  13       40.06       41.09      4.46 o 
   0   1  13      162.02      171.34     25.93 o 
   1   1  13        0.15        0.82      0.34 o 
   2   1  13       25.71       25.48      1.40 o 
  -5   2  13        7.80        8.26      1.01 o 
  -4   2  13       11.69       15.03      1.40 o 
  -3   2  13      162.02      161.25      5.47 o 
  -2   2  13       53.83       64.05      2.23 o 
  -1   2  13        8.90        6.86      0.62 o 
   0   2  13        6.92       10.33      1.48 o 
   1   2  13        0.76        0.86      0.55 o 
   2   2  13        1.37        0.09      0.49 o 
  -4   3  13        6.42        5.07      0.88 o 
  -3   3  13        2.36        3.29      1.17 o 
  -2   3  13       22.33       24.92      1.38 o 
  -1   3  13        5.17        5.50      1.63 o 
   0   3  13       24.01       26.17      6.12 o 
   1   3  13        8.81       13.85      4.32 o 
  -4   4  13        4.54        4.22      0.81 o 
  -3   4  13       88.12       86.71      3.74 o 
  -2   4  13       33.32       34.70      1.50 o 
  -1   4  13       30.26       35.22      3.94 o 
   0   4  13        6.13        7.25      2.70 o 
   1   4  13        6.97       10.56      4.55 o 
  -3   5  13       26.49       29.02      1.56 o 
  -2   5  13        5.24        5.90      0.80 o 
  -1   5  13        1.27        0.91      0.46 o 
   0   5  13       26.54       39.28     12.13 o 
  -1  -8  14        0.04        0.21      0.44 o 
   0  -8  14        7.23        5.74      1.22 o 
  -2  -7  14        2.49        3.06      0.97 o 
  -1  -7  14       11.94       13.37      0.88 o 
   0  -7  14        0.00        0.04      0.35 o 
   1  -7  14       11.44       15.38      5.29 o 
  -3  -6  14       15.23       11.28      1.15 o 
  -2  -6  14        4.02        5.82      0.87 o 
  -1  -6  14        0.16        0.37      0.37 o 
   0  -6  14       14.02       13.19      1.58 o 
   1  -6  14        2.07        2.43      1.60 o 
   2  -6  14       37.54       26.53      1.49 o 
  -4  -5  14        6.22        3.48      0.81 o 
  -3  -5  14        0.29        1.89      0.58 o 
  -2  -5  14       18.09       23.43      1.31 o 
  -1  -5  14        0.19       -0.19      0.37 o 
   0  -5  14       27.47       29.11      4.43 o 
   1  -5  14        3.49        4.91      1.64 o 
   2  -5  14        0.31        0.51      0.57 o 
  -4  -4  14        0.17        1.04      0.55 o 
  -3  -4  14       36.83       34.25      1.54 o 
  -2  -4  14        3.79        2.76      0.97 o 
  -1  -4  14       48.18       52.74      1.36 o 
   0  -4  14        0.18       -0.11      0.46 o 
   1  -4  14        5.26        7.28      2.31 o 
   2  -4  14        9.41        8.87      0.92 o 
  -4  -3  14        3.75        2.37      0.76 o 
  -3  -3  14       11.96       15.08      1.20 o 
  -2  -3  14       26.76       24.32      1.29 o 
  -1  -3  14        8.03        7.83      0.62 o 
   0  -3  14       52.21       60.65      6.93 o 
   1  -3  14        0.10        0.42      0.50 o 
   2  -3  14        2.74        2.55      0.65 o 
  -4  -2  14        2.63        3.38      0.76 o 
  -3  -2  14        7.18        6.35      0.92 o 
  -2  -2  14       29.96       35.25      1.59 o 
  -1  -2  14        3.56        2.88      1.64 o 
   0  -2  14        2.62        3.75      0.87 o 
   1  -2  14        2.84        4.21      2.26 o 
   2  -2  14        2.82        1.68      0.67 o 
  -4  -1  14        0.13        0.27      0.64 o 
  -3  -1  14        0.13        0.14      0.58 o 
  -2  -1  14        1.61        0.92      0.65 o 
  -1  -1  14      183.49      186.52     15.96 o 
   0  -1  14       19.11       16.08      1.63 o 
   1  -1  14       15.00       21.44      6.21 o 
   2  -1  14        6.78        5.50      0.81 o 
  -4   0  14        3.55        3.91      0.94 o 
  -3   0  14       22.08       21.31      1.31 o 
  -2   0  14        9.36       10.45      0.97 o 
  -1   0  14       40.93       42.04      4.34 o 
   0   0  14       22.84       30.30      5.05 o 
   1   0  14        1.10        1.54      0.79 o 
   2   0  14        3.71        3.02      0.78 o 
  -4   1  14        4.48        4.72      0.90 o 
  -3   1  14       11.10       11.76      1.03 o 
  -2   1  14        0.07       -0.35      0.48 o 
  -1   1  14       46.21       51.11      6.15 o 
   0   1  14       21.17       23.34      5.53 o 
   1   1  14       14.25       19.43      5.65 o 
   2   1  14        6.87        7.28      0.94 o 
  -4   2  14        0.61       -0.11      0.62 o 
  -3   2  14       27.80       29.76      1.47 o 
  -2   2  14        2.70        2.03      0.60 o 
  -1   2  14       13.95       15.57      2.98 o 
   0   2  14        1.21        0.16      0.62 o 
   1   2  14        0.03       -0.03      0.32 o 
  -4   3  14        0.60        0.92      0.58 o 
  -3   3  14        4.57        4.26      0.80 o 
  -2   3  14       18.86       19.36      1.27 o 
  -1   3  14       10.18       10.64      2.56 o 
   0   3  14        2.96        4.72      1.38 o 
   1   3  14        1.88        3.38      1.68 o 
  -3   4  14        8.16        9.55      0.99 o 
  -2   4  14        1.56        2.35      0.60 o 
  -1   4  14        2.28        2.35      0.56 o 
   0   4  14        0.10       -0.06      0.36 o 
  -1  -7  15        7.78        5.28      0.61 o 
   0  -7  15       10.50       10.87      1.56 o 
  -2  -6  15       15.03       17.06      1.26 o 
  -1  -6  15       12.50       12.89      1.76 o 
   0  -6  15        7.42        7.20      1.87 o 
   1  -6  15       22.54       29.23      8.04 o 
  -3  -5  15       12.74       14.09      1.10 o 
  -2  -5  15        3.63        2.47      0.90 o 
  -1  -5  15       13.23       11.48      1.67 o 
   0  -5  15       26.45       26.02      6.35 o 
   1  -5  15        0.27        0.33      0.39 o 
   2  -5  15       24.95       19.58      1.24 o 
  -3  -4  15        0.68        0.41      0.57 o 
  -2  -4  15       12.47       11.62      1.04 o 
  -1  -4  15       17.08       16.91      0.82 o 
   0  -4  15       16.01       17.64      4.06 o 
   1  -4  15       41.58       52.45     13.54 o 
   2  -4  15        0.06       -0.04      0.58 o 
  -4  -3  15        7.61        7.14      0.90 o 
  -3  -3  15        2.42        1.01      0.72 o 
  -2  -3  15        0.50        1.91      0.76 o 
  -1  -3  15      115.76      110.69     16.82 o 
   0  -3  15        6.56        7.87      1.42 o 
   1  -3  15        5.15        7.35      1.79 o 
   2  -3  15       16.17       12.48      1.03 o 
  -4  -2  15        2.97        3.92      0.83 o 
  -3  -2  15        5.89        7.04      0.92 o 
  -2  -2  15       45.35       48.23      1.84 o 
  -1  -2  15        0.03        0.64      0.49 o 
   0  -2  15       95.49      100.43     19.59 o 
   1  -2  15        9.25       14.00      5.59 o 
   2  -2  15        0.57        0.46      0.55 o 
  -4  -1  15        2.96        4.93      1.17 o 
  -3  -1  15        0.05        0.14      0.48 o 
  -2  -1  15        1.12        1.87      0.60 o 
  -1  -1  15      124.65      135.21     22.46 o 
   0  -1  15        0.42        0.61      0.38 o 
   1  -1  15       40.59       51.00     15.58 o 
   2  -1  15        2.02        1.52      0.85 o 
  -4   0  15        0.13        0.64      0.51 o 
  -3   0  15        5.44        6.91      0.90 o 
  -2   0  15       12.88       13.38      1.11 o 
  -1   0  15        2.30        2.85      0.51 o 
   0   0  15        9.45       10.98      3.58 o 
   1   0  15        0.57        0.29      0.39 o 
  -4   1  15        0.28        0.09      0.64 o 
  -3   1  15       14.27       13.81      1.08 o 
  -2   1  15       24.52       28.14      1.41 o 
  -1   1  15        0.07        0.32      0.35 o 
   0   1  15       12.66       18.30      5.22 o 
   1   1  15        2.01        2.54      1.05 o 
  -3   2  15        3.03        2.65      0.83 o 
  -2   2  15        0.01        0.04      0.44 o 
  -1   2  15        4.51        5.86      0.59 o 
   0   2  15        1.88        1.94      0.71 o 
  -3   3  15        4.92        3.64      0.81 o 
  -2   3  15        5.49        6.96      0.85 o 
  -1   3  15        1.39        1.50      0.40 o 
  -1  -6  16        7.66        7.25      0.66 o 
   0  -6  16        6.78        7.87      2.07 o 
  -2  -5  16        1.17        1.52      0.57 o 
  -1  -5  16       13.72       14.82      1.21 o 
   0  -5  16        0.07       -0.10      0.42 o 
  -3  -4  16       22.19       22.32      1.43 o 
  -2  -4  16        0.13       -0.23      0.51 o 
  -1  -4  16        0.05        0.22      0.40 o 
   0  -4  16       29.63       36.62      9.08 o 
   1  -4  16        0.05       -0.08      0.50 o 
  -3  -3  16        7.63        7.34      0.94 o 
  -2  -3  16        8.28        9.46      1.08 o 
  -1  -3  16        9.74        8.85      1.91 o 
   0  -3  16        1.66        1.40      0.64 o 
   1  -3  16        6.85       12.18      4.81 o 
  -3  -2  16        1.45        0.74      0.76 o 
  -2  -2  16        2.47        3.99      0.99 o 
  -1  -2  16        0.61        1.07      0.45 o 
   0  -2  16        9.30       12.70      2.46 o 
   1  -2  16        2.17        2.89      1.28 o 
  -3  -1  16       10.52       12.16      1.06 o 
  -2  -1  16       10.63       12.16      1.06 o 
  -1  -1  16       21.16       20.59      3.76 o 
   0  -1  16        1.74        2.99      1.02 o 
   1  -1  16        2.87        5.86      2.43 o 
  -3   0  16        1.10        0.72      0.60 o 
  -2   0  16        6.77        7.64      0.90 o 
  -1   0  16       11.84       14.87      2.51 o 
   0   0  16       10.05       12.22      3.83 o 
  -3   1  16        1.19        1.73      0.85 o 
  -2   1  16        2.05        2.26      0.71 o 
  -1   1  16        7.46        8.03      1.92 o 
   0   1  16       14.79       19.26      6.67 o 
  -2   2  16       12.11       12.13      0.99 o 
  -1   2  16        0.06       -0.09      0.33 o 
  -1  -4  17        5.83        5.41      2.41 o 
  -2  -3  17       41.37       51.21      1.86 o 
  -1  -3  17       37.61       43.25      8.80 o 
  -2  -2  17       11.03       12.53      1.11 o 
  -1  -2  17       59.62       66.28     13.18 o 
  -2  -1  17        4.98        3.08      0.88 o 
  -1  -1  17       30.01       31.43      7.04 o 
                                                 
